# Supplementary material for: A key to species of subgenus Lithochlaenius (Coleoptera, Carabidae, Chlaeniini, Chlaenius), with descriptions of three new species
Source: Zookeys. 2011 Sep 9;(128):15–52. doi: 10.3897/zookeys.128.1804 (PMC3175138; doi:10.3897/zookeys.128.1804)
Supplement: XML Treatment for Lithochlaenius [file zookeys.128.1804-treatment1.xml]

<!DOCTYPE tp:taxon-treatment
  PUBLIC "-//TaxonX//DTD Taxonomic Treatment Publishing DTD v0 20100105//EN" "tax-treatment-NSO.dtd">
<tp:taxon-treatment xmlns:tp="http://www.plazi.org/taxpub"><tp:treatment-meta><mixed-citation publication-type="journal"><person-group><name><surname>Valim</surname><given-names>Ye</given-names></name><name><surname>Kavanaugh</surname><given-names>David H.</given-names></name><name><surname>Shi</surname><given-names>Hongliang</given-names></name><name><surname>Liang</surname><given-names>Hongbin</given-names></name></person-group><article-title>A key to species of subgenus <italic>Lithochlaenius</italic> (Coleoptera, Carabidae, Chlaeniini, <italic>Chlaenius</italic>), with descriptions of three new species</article-title><source>Zookeys</source><day>9</day><month>9</month><year>2011</year><volume>2011</volume><issue>128</issue><fpage>15</fpage><lpage>52</lpage><pub-id pub-id-type="doi">10.3897/zookeys.128.1804</pub-id></mixed-citation></tp:treatment-meta><tp:nomenclature><label>Subenus</label><tp:taxon-name>
                        <tp:taxon-name-part taxon-name-part-type="subenus">Lithochlaenius</tp:taxon-name-part>
                    <object-id xmlns:xlink="http://www.w3.org/1999/xlink" xlink:type="simple">http://species-id.net/wiki/Lithochlaenius</object-id>
                    </tp:taxon-name><tp:taxon-authority>Kryzhanovskij, 1976</tp:taxon-authority><tp:nomenclature-citation-list><tp:nomenclature-citation><tp:taxon-name>Hemichlaenius</tp:taxon-name><comment> Lutshnik, 1933:169 (nec Bates, 1892:307). Type species <italic><tp:taxon-name>Chlaenius rambouseki</tp:taxon-name></italic> Lutshnik, 1933; Kryzhanovskij, 1976:11</comment></tp:nomenclature-citation><tp:nomenclature-citation><tp:taxon-name>Lithochlaenius</tp:taxon-name><comment> Kryzhanovskij, 1976:9. Type species <italic><tp:taxon-name>Chlaenius rambouseki</tp:taxon-name></italic> Lutshnik, 1933; Morita, 1993:161</comment></tp:nomenclature-citation><tp:nomenclature-citation><tp:taxon-name>Agilochlaenius</tp:taxon-name><comment> Kirschenhofer, 1997:116. Type species <italic><tp:taxon-name>Chlaenius latro</tp:taxon-name></italic> LaFerté–Sénectère, 1851; Kirschenhofer, 2000:58</comment></tp:nomenclature-citation></tp:nomenclature-citation-list></tp:nomenclature><tp:treatment-sec sec-type="Diagnosis"><title>Diagnosis.</title><p>Antennomere 3 distinctly longer than antennomeres 1 and 2 combined (<xref ref-type="fig" rid="F1">Fig. 9</xref>); pronotum distinctly cordate (<xref ref-type="fig" rid="F1">Fig. 1</xref>), disk glabrous or sparsely pubescent, each hind angle with single seta (<xref ref-type="fig" rid="F1">Fig. 2</xref>); scutellar setiferous pore puncture present (<xref ref-type="fig" rid="F1">Fig. 3</xref>); venter densely pubescent laterally, sparsely pubescent or glabrous medially (<xref ref-type="fig" rid="F1">Fig. 4</xref>); <!--PageBreak-->prosternal intercoxal process punctate, bordered at apex; metepisterna long and narrow (<xref ref-type="fig" rid="F1">Fig. 10</xref>); basal margination of elytra incomplete, absent from medial portion; anterior tarsomere 4 short and deeply emarginate apically (more distinctly so in male, <xref ref-type="fig" rid="F1">Figs 5–8</xref>); aedeagus tubular, ejaculatory orifice long, extended to basal fifth of aedeagus, lamella short (<xref ref-type="fig" rid="F1">Figs 11</xref>, <xref ref-type="fig" rid="F12">117</xref>–<xref ref-type="fig" rid="F13">145</xref>); gonostylus of female ovipositor smooth, with one setiferous pore near apex and one slender spine at basal inner margin (<xref ref-type="fig" rid="F1">Figs 12–15</xref>).</p></tp:treatment-sec><tp:treatment-sec sec-type="Description"><title>Description.</title><p> Length 12.0–18.0 mm, width 4.6–6.4 mm. Head and pronotum black, with green, blue or coppery metallic luster; elytra black, with blue or coppery luster in a few species; ventral surface black; legs black, brown or yellow; antennae yellow, brown, or dark brown.</p><p>Head with vertex nearly glabrous, or sparsely and coarsely punctate behind posterior level of eye; eyes moderately prominent; genae pubescent; antennae long, antennomere 1 (scape) coniform (<xref ref-type="fig" rid="F8">Figs 52–53, 57–59</xref>), cylindrical (<xref ref-type="fig" rid="F8">Figs 56, 60</xref>), or elongate-ovoid (<xref ref-type="fig" rid="F8">Figs 54–55, 61–65</xref>); antennomere 3 sparsely setose, distinctly longer than antennomeres 1 and 2 combined (<xref ref-type="fig" rid="F1">Fig. 9</xref>); mandibles triangular, hooked at apex; labrum with six setigerous punctures near apex; maxillary and labial palpi cylindrical, slightly compressed at apex; maxillary palpi glabrous; penultimate labial palpomere with a few setae, apical labial palpomere glabrous; glossal sclerite with two subapical setae; tooth of mentum bifid or emarginate at apex, with one pair of setae near the base; gula glabrous, slightly rugose.</p><p>Pronotum cordate (<xref ref-type="fig" rid="F1">Fig. 1</xref>), widest at apical one-third, front angles obtuse, hind angles acute; lateral margins bordered; disk glabrous or sparsely pubescent, base longitudinally rugose, punctate; basal foveae small, deep, rugose, pubescent; hind angles each with one seta (<xref ref-type="fig" rid="F1">Fig. 2</xref>).</p><p>Elytra moderately convex, oblong, with distinct isodiametric microsculpture at least laterally; scutellar striae long, with basal setiferous pore present (<xref ref-type="fig" rid="F1">Fig. 3</xref>); at least outer intervals pubescent (<xref ref-type="fig" rid="F10">Figs 80–93</xref>), pubescence on intervals 8 and 9 generally denser than on others; wings full-sized, functional.</p><p>Abdominal sterna densely pubescent laterally, sparsely pubescent or glabrous medially (<xref ref-type="fig" rid="F1">Fig. 4</xref>); sterna IV to VI with single long seta at each side; sternum VII with one seta at each side in male, two in female; apex of sternum VII more rounded in male than in female.</p><p>Pro- and mesosterna and pro-, mes-, and metepisterna densely pubescent; metasternum pubescent laterally, nearly glabrous medially; prosternal intercoxal process punctate and bordered at apex; scutellum triangular, glabrous.</p><p>Anterior femora without tooth; tarsomeres short, sparsely setose dorsally; anterior tarsomere 4 short and triangular, deeply emarginate (more so in male), with two rows of long setae ventrally (<xref ref-type="fig" rid="F1">Figs 5–8</xref>); basal three anterior tarsomeres dilated in male.</p><p>Male genitalia with aedeagus tubular, simple; ejaculatory orifice long (<xref ref-type="fig" rid="F1">Fig. 11</xref>); apical lamella short, rounded or slightly truncated at apex. Gonostylus of female ovipositor smooth, with one setiferous pore near apex and a long slender spine at basal inner margin, outer margin without or with a very short spine (<xref ref-type="fig" rid="F1">Figs 12–15</xref>).</p><fig id="F1" position="float" orientation="portrait"><label>Figures 1–15.</label><caption><p>Character states of <italic><tp:taxon-name>Chlaenius (Lithochlaenius)</tp:taxon-name></italic> spp. <bold>Figs 1–13</bold> <italic><tp:taxon-name>Chlaenius rambouseki</tp:taxon-name></italic> Lutshnik<bold>1</bold> pronotum<bold>2</bold> site of hind angle seta<bold>3</bold> elytral base showing the site of basal pore<bold>4</bold> abdominal sterna showing the pubescence<bold>5</bold> male anterior tarsomere 4 in dorsal view<bold>6</bold> male anterior tarsomere 4 in ventral view<bold>7</bold> female anterior tarsomere 4 in dorsal view<bold>8</bold> female anterior tarsomere 4 in ventral view<bold>9</bold> antennomeres 1–5 showing antennomere 3 distinctly longer than 1 and 2 ones combined<bold>10</bold> metepisternum<bold>11</bold> aedeagus, showing the basic structure of the aedeagus in <italic><tp:taxon-name>Lithochlaenius</tp:taxon-name></italic> species<bold>12</bold> female gonostylus in ventral view<bold>13</bold> female gonostylus in lateral view<bold>14</bold> female gonostylus of <italic><tp:taxon-name>Chlaenius propeagilis</tp:taxon-name></italic> sp. n. in ventral view<bold>15</bold> female gonostylus of <italic><tp:taxon-name>Chlaenius propeagilis</tp:taxon-name></italic> sp. n. in lateral view.</p></caption><graphic xmlns:xlink="http://www.w3.org/1999/xlink" xlink:href="ZooKeys-128-015-g001.jpg" position="float" orientation="portrait" xlink:type="simple"/></fig><fig id="F2" position="float" orientation="portrait"><label>Figures 16–21.</label><caption><p>Habitus of <italic><tp:taxon-name>Chlaenius (Lithochlaenius)</tp:taxon-name></italic> spp<bold>16</bold> <italic><tp:taxon-name>Chlaenius chuanqianensis</tp:taxon-name></italic> sp. n., holotype, male, dorsal view<bold>17</bold> <italic><tp:taxon-name>Chlaenius chuanqianensis</tp:taxon-name></italic> sp. n., holotype, male, ventral view<bold>18</bold> <italic><tp:taxon-name>Chlaenius linwensini</tp:taxon-name></italic> sp. n., holotype, male, dorsal view<bold>19</bold> <italic><tp:taxon-name>Chlaenius linwensini</tp:taxon-name></italic> sp.n., holotype, male, ventral view<bold>20</bold> <italic><tp:taxon-name>Chlaenius propeagilis</tp:taxon-name></italic> sp. n., holotype, male, dorsal view<bold>21</bold> <italic><tp:taxon-name>Chlaenius propeagilis</tp:taxon-name></italic> sp. n., holotype, male, ventral view. Scale line = 5.0 mm.</p></caption><graphic xmlns:xlink="http://www.w3.org/1999/xlink" xlink:href="ZooKeys-128-015-g002.jpg" position="float" orientation="portrait" xlink:type="simple"/></fig><fig id="F3" position="float" orientation="portrait"><label>Figures 22–27.</label><caption><p>Habitus of<italic><tp:taxon-name>Chlaenius (Lithochlaenius)</tp:taxon-name></italic> spp<bold>22</bold> <italic><tp:taxon-name>Chlaenius agilis</tp:taxon-name></italic> Chaudoir, holotype, dorsal view<bold>23</bold> <italic><tp:taxon-name>Chlaenius agilis</tp:taxon-name></italic> Chaudoir, holotype, ventral view<bold>24</bold> <italic><tp:taxon-name>Chlaenius formosensis</tp:taxon-name></italic> Lorenz, male, in CCCC, dorsal view<bold>25</bold> <italic><tp:taxon-name>Chlaenius formosensis</tp:taxon-name></italic> Lorenz, ventral view<bold>26</bold> <italic><tp:taxon-name>Chlaenius leishanensis</tp:taxon-name></italic> Kirschenhofer, male, in IZCAS, dorsal view<bold>27</bold> <italic><tp:taxon-name>Chlaenius leishanensis</tp:taxon-name></italic> Kirschenhofer, male, in IZCAS, ventral view. Scale line = 5.0 mm.</p></caption><graphic xmlns:xlink="http://www.w3.org/1999/xlink" xlink:href="ZooKeys-128-015-g003.jpg" position="float" orientation="portrait" xlink:type="simple"/></fig><fig id="F4" position="float" orientation="portrait"><label>Figures 28–33.</label><caption><p><italic><tp:taxon-name>Chlaenius (Lithochlaenius)</tp:taxon-name></italic> spp<bold>28</bold> <italic><tp:taxon-name>Chlaenius noguchii</tp:taxon-name></italic> Bates, male, in IZCAS, dorsal view<bold>29</bold> <italic><tp:taxon-name>Chlaenius noguchii</tp:taxon-name></italic> Bates, male, in IZCAS, ventral view<bold>30</bold><italic><tp:taxon-name>Chlaenius wrasei</tp:taxon-name></italic> Kirschenhofer, male, in IZCAS, dorsal view<bold>31</bold> <italic><tp:taxon-name>Chlaenius wrasei</tp:taxon-name></italic> Kirschenhofer, male, in IZCAS, ventral view<bold>32</bold> <italic><tp:taxon-name>Chlaenius agiloides</tp:taxon-name></italic> Jedlička, male, in IZCAS, dorsal view<bold>33</bold> <italic><tp:taxon-name>Chlaenius agiloides</tp:taxon-name></italic> Jedlička, male, in IZCAS, ventral view. Scale line = 5.0 mm.</p></caption><graphic xmlns:xlink="http://www.w3.org/1999/xlink" xlink:href="ZooKeys-128-015-g004.jpg" position="float" orientation="portrait" xlink:type="simple"/></fig><fig id="F5" position="float" orientation="portrait"><label>Figures 34–39.</label><caption><p><italic><tp:taxon-name>Chlaenius (Lithochlaenius)</tp:taxon-name></italic> spp<bold>34</bold> <italic><tp:taxon-name>Chlaenius rambouseki</tp:taxon-name></italic> Lutshnik, male, collected from Ussuri region, in IZCAS, dorsal view<bold>35</bold> <italic><tp:taxon-name>Chlaenius rambouseki</tp:taxon-name></italic> Lutshnik, male, collected from Ussuri region, in IZCAS, ventral view<bold>36</bold> <italic><tp:taxon-name>Chlaenius anchomenoides</tp:taxon-name></italic> Bates, cotype, male, in BMNH, dorsal view<bold>37</bold> <italic><tp:taxon-name>Chlaenius anchomenoides</tp:taxon-name></italic> Bates, cotype, male, in BMNH, ventral view<bold>38</bold> <italic><tp:taxon-name>Chlaenius nuristanus</tp:taxon-name></italic> Jedlička, paratype, male, in MNHN, dorsal view<bold>39</bold> <italic><tp:taxon-name>Chlaenius nuristanus</tp:taxon-name></italic> Jedlička, paratype, male, in MNHN, ventral view. Scale line = 5.0 mm.</p></caption><graphic xmlns:xlink="http://www.w3.org/1999/xlink" xlink:href="ZooKeys-128-015-g005.jpg" position="float" orientation="portrait" xlink:type="simple"/></fig><fig id="F6" position="float" orientation="portrait"><label>Figures 40–45.</label><caption><p><italic><tp:taxon-name>Chlaenius (Lithochlaenius)</tp:taxon-name></italic> spp<bold>40</bold> <italic><tp:taxon-name>Chlaenius nuristanus</tp:taxon-name></italic> a. <italic>rubridipes</italic> Jedlička, paratype, male, in MNHN, dorsal view<bold>41</bold> <italic><tp:taxon-name>Chlaenius nuristanus</tp:taxon-name></italic> a. <italic>rubridipes</italic> Jedlička, paratype, male, in MNHN, ventral view<bold>42</bold> <italic><tp:taxon-name>Chlaenius agiloides</tp:taxon-name></italic> Jedlička, holotype, male, in NMPC, dorsal view<bold>43</bold><italic><tp:taxon-name>Chlaenius formosanus</tp:taxon-name></italic> Jedlička, holotype, male, in NMPC, dorsal view<bold>44</bold> <italic><tp:taxon-name>Chlaenius rambouseki</tp:taxon-name></italic> Lutshnik, from Taiwan, male, in IZCAS, dorsal view<bold>45</bold> <italic><tp:taxon-name>Chlaenius rambouseki</tp:taxon-name></italic> Lutshnik, from Taiwan, male, in IZCAS, ventral view. Scale line = 5.0 mm.</p></caption><graphic xmlns:xlink="http://www.w3.org/1999/xlink" xlink:href="ZooKeys-128-015-g006.jpg" position="float" orientation="portrait" xlink:type="simple"/></fig></tp:treatment-sec><tp:treatment-sec sec-type="Distribution"><title>Geographical Distribution.</title><p> China (Heilongjiang, Liaoning, Shaanxi, Gansu, Henan, Hubei, Hunan, Zhejiang, Fujian, Taiwan, Jiangxi, Guangdong, Hainan,<!--PageBreak--> Guangxi, Guizhou, Sichuan, Yunnan, Tibet), North Korea, Japan, Russia (Far East), Afghanistan, Pakistan, India. The known localities of <italic><tp:taxon-name>Lithochlaenius</tp:taxon-name></italic> species are shown in <xref ref-type="fig" rid="F16">Fig. 158</xref>. Based on the work of <xref ref-type="bibr" rid="B1">Andrewes (1930)</xref> and <xref ref-type="bibr" rid="B23">Paik et al. (2006)</xref>, members of this subgenus also occur in Indo-China (Laos, Cambodia, Vietnam), but we have not studied specimens from those countries.</p></tp:treatment-sec><tp:treatment-sec sec-type="Biology"><title>Biology.</title><p>Members of this subgenus are typically collected on sandy beaches of rivers or streams (<xref ref-type="fig" rid="F14">Figs 146</xref>–<xref ref-type="fig" rid="F15">153</xref>). Adults of some species (e. g., <italic><tp:taxon-name>Chlaenius agiloides</tp:taxon-name></italic>, <italic><tp:taxon-name>Chlaenius rambouseki</tp:taxon-name></italic>) have been observed feeding on mollusks, worms, and dragonfly larvae at night (<xref ref-type="fig" rid="F15">Figs 154–157</xref>). A few species have also been collected in light traps.</p></tp:treatment-sec><tp:treatment-sec sec-type="Remarks"><title>Remarks.</title><p> Based on the metallic body surface, single supraorbital seta, antennomere 3 longest and antennomeres 4–11 densely pubescent, <italic><tp:taxon-name>Lithochlaenius</tp:taxon-name></italic> species can be recognized as a member of the genus <italic><tp:taxon-name>Chlaenius</tp:taxon-name></italic>. Members of this subgenus are similar to those of subgenus <italic><tp:taxon-name>Stenochlaenius</tp:taxon-name></italic> in shape of the pronotum, but the latter are much smaller and have a glabrous body surface.</p><p>As presently conceived, the subgenus can be divided into two species groups: 1) the <italic>rambouseki</italic> group, members of which have all elytral intervals densely and more or less equally pubescent, and males have aedeagi slender in dorsal view; and 2) the <italic>agilis</italic> group, members of which have at least elytral intervals 1–5 glabrous medially with pubescence restricted to the strial depressions, intervals 6–9 densely pubescent, and males have aedeagi generally stouter in dorsal view. Most species of the subgenus have restricted geographical ranges, and only C. <italic>rambouseki</italic>is more broadly distributed.</p><p>In his treatment of the North American species of genus <italic><tp:taxon-name>Chlaenius</tp:taxon-name></italic>, <xref ref-type="bibr" rid="B5">Bell (1960)</xref> suggested that his <italic>solitarius</italic> species group, which included <italic><tp:taxon-name>Chlaenius cordicollis</tp:taxon-name></italic> Kirby, <italic><tp:taxon-name>Chlaenius leucoscelis</tp:taxon-name></italic> Chevrolat, <italic><tp:taxon-name>Chlaenius prasinus</tp:taxon-name></italic> Dejean, <italic><tp:taxon-name>Chlaenius purpureus</tp:taxon-name></italic> Chaudoir, and <italic><tp:taxon-name>Chlaenius solitarius</tp:taxon-name></italic> Say, represented a distinct group within his subgenus <italic><tp:taxon-name>Chlaenius</tp:taxon-name></italic> sensu stricto. He noted that the range of this group extends south into South America and that "Related forms occur in the Old World”. In the paper in which he proposed <italic><tp:taxon-name>Lithochlaenius</tp:taxon-name></italic> as a replacement name for <italic><tp:taxon-name>Hemichlaenius</tp:taxon-name></italic> Lutshnik, <xref ref-type="bibr" rid="B16">Kryzhanovskij (1976: 16)</xref> cited Bell's paper and suggested that <italic><tp:taxon-name>Chlaenius solitarius</tp:taxon-name></italic> might be a North American representative of that subgenus. Robert Davidson (personal communication) shares the view that species of Bell's <italic>solitarius</italic> group, and at least five additional species in Middle and South America, are likely related to some if not all <italic><tp:taxon-name>Lithochlaenius</tp:taxon-name></italic> species. All of these New World species share most of the diagnostic features of <italic><tp:taxon-name>Lithochlaenius</tp:taxon-name></italic>and all of them have elytral pubescence as seen in members of the <italic>rambouseki</italic> group. However, members of all these New World species are distinguished in having the lateral and basal elytral margins smoothly continuous around the humeri without forming any trace of an angle and the elytral epipleura and basal regions smoothly continuous around the humeri, not separated by a carina of any kind. These were the main features that Bell used to distinguish members of his <italic>solitarius</italic> group. In contrast, members of all the Asian species of <italic><tp:taxon-name>Lithochlaenius</tp:taxon-name></italic> that we have studied have a distinct humeral angle formed at the junction of the lateral and basal elytral margins and a more or less distinctly carinate separation of the (lateral) epipleural from the basal (anterior vertical) elytral surfaces. Hence, Asian <italic><tp:taxon-name>Lithochlaenius</tp:taxon-name></italic> specimens could not be identified as members of the <italic>solitarius</italic>groups using Bell's (1960) key. There is also greater variation in the development of the elytral basal margin (from complete to partially interrupted) and in the length and shape of the apica<!--PageBreak-->l lamella of the male aedeagus among New World species than we have seen among the Asian <italic><tp:taxon-name>Lithochlaenius</tp:taxon-name></italic>species. Consequently, we suggest that placement of any New World species in subgenus <italic><tp:taxon-name>Lithochlaenius</tp:taxon-name></italic> would be premature at this time and should await a more comprehensive, worldwide treatment of genus <italic><tp:taxon-name>Chlaenius</tp:taxon-name></italic> and analyses of phylogenetic relationships among the included species, species groups, and subgenera.</p></tp:treatment-sec><tp:treatment-sec sec-type="Key to the species of subgenus Lithochlaenius"><title>Key to the species of subgenus Lithochlaenius</title><table-wrap content-type="key" position="anchor" orientation="portrait"><table><tbody><tr><td rowspan="1" colspan="1">1</td><td rowspan="1" colspan="1">All intervals punctate, pubescent, slightly convex (<xref ref-type="fig" rid="F10">Figs 88–89, 93</xref>); aedeagus slender, basal portion rugose (<italic>rambouseki</italic> group)</td><td rowspan="1" colspan="1"><bold>2</bold></td></tr><tr><td rowspan="1" colspan="1">–</td><td rowspan="1" colspan="1">At least basal half of intervals 1–5 smooth and glabrous medially, distinctively convex (<xref ref-type="fig" rid="F10">Figs 80–87, 90–92</xref>); aedeagus usually stout, basal portion smooth (<italic>agilis</italic> group)</td><td rowspan="1" colspan="1">3</td></tr><tr><td rowspan="1" colspan="1">2</td><td rowspan="1" colspan="1">Intervals dull, with dense and regular punctures (<xref ref-type="fig" rid="F10">Figs 89, 93</xref>); antennomere 1 elongate ovoid (<xref ref-type="fig" rid="F8">Figs 61, 65</xref>); apical lamella of aedeagus thin (<xref ref-type="fig" rid="F13">Figs 137, 145</xref>)</td><td rowspan="1" colspan="1"><italic><tp:taxon-name>Chlaenius rambouseki</tp:taxon-name></italic> Lutshnik</td></tr><tr><td rowspan="1" colspan="1">–</td><td rowspan="1" colspan="1">Intervals shining, with sparse and irregular punctures (large and small punctures mixed) (<xref ref-type="fig" rid="F10">Fig. 88</xref>); antennomere 1 cylindrical (<xref ref-type="fig" rid="F8">Fig. 60</xref>); apical lamella of aedeagus thick (<xref ref-type="fig" rid="F13">Figs 134–135</xref>)</td><td rowspan="1" colspan="1"><italic><tp:taxon-name>Chlaenius agiloides</tp:taxon-name></italic> Jedlička</td></tr><tr><td rowspan="1" colspan="1">3</td><td rowspan="1" colspan="1">Antennomere 1 with apical end much thicker than basal end, coniform (<xref ref-type="fig" rid="F8">Figs 52–53, 57–59</xref>)</td><td rowspan="1" colspan="1">4</td></tr><tr><td rowspan="1" colspan="1">–</td><td rowspan="1" colspan="1">Antennomere 1 with apical end as thick as basal end, elongate-ovoid (<xref ref-type="fig" rid="F8">Figs 54, 55, 62–64</xref>) or cylindrical (<xref ref-type="fig" rid="F8">Fig. 56</xref>)</td><td rowspan="1" colspan="1">8</td></tr><tr><td rowspan="1" colspan="1">4</td><td rowspan="1" colspan="1">Intervals 1–7 glabrous medially, with a row of pubescence laterally (near striae) (<xref ref-type="fig" rid="F10">Fig. 86</xref>); legs dark brown or brown (<xref ref-type="fig" rid="F4">Fig. 29</xref>); apex of sternum VII subtruncate (<xref ref-type="fig" rid="F11">Figs 105, 106</xref>); aedeagus slender, depressed, apical lamella bent ventrally (<xref ref-type="fig" rid="F12">Figs 129–130</xref>)</td><td rowspan="1" colspan="1"><italic><tp:taxon-name>Chlaenius noguchii</tp:taxon-name></italic> Bates</td></tr><tr><td rowspan="1" colspan="1">–</td><td rowspan="1" colspan="1">Intervals 6–7 pubescent, intervals 1–5 glabrous medially, with a row of pubescence laterally (near striae) (<xref ref-type="fig" rid="F10">Figs 80–81, 85, 87</xref>); aedeagus stout</td><td rowspan="1" colspan="1">5</td></tr><tr><td rowspan="1" colspan="1">5</td><td rowspan="1" colspan="1">Tibiae and femora bi-colored, with tibiae black or dark brown (<xref ref-type="fig" rid="F3">Figs 26–27</xref>), femora yellow or light brown; lamella of aedeagus rounded at apex (<xref ref-type="fig" rid="F12">Fig. 127</xref>), thickened, and bent ventrally (<xref ref-type="fig" rid="F12">Fig. 128</xref>)</td><td rowspan="1" colspan="1"><italic><tp:taxon-name>Chlaenius leishanensis</tp:taxon-name></italic> Kirschenhofer</td></tr><tr><td rowspan="1" colspan="1">–</td><td rowspan="1" colspan="1">Tibiae and femora concolorous, yellow or brown (<xref ref-type="fig" rid="F2">Figs 16–19</xref>, <xref ref-type="fig" rid="F4">30–31</xref>)</td><td rowspan="1" colspan="1">6</td></tr><tr><td rowspan="1" colspan="1">6</td><td rowspan="1" colspan="1">All antennomeres brown or dark brown (<xref ref-type="fig" rid="F2">Fig. 18</xref>); hind trochanters brown, nearly the same color as hind femora (<xref ref-type="fig" rid="F2">Fig. 19</xref>); elytra with basal three-fourths of intervals 1–5 glabrous medially; lamella of aedeagus sub-truncate at apex (<xref ref-type="fig" rid="F12">Fig. 119</xref>), thick (<xref ref-type="fig" rid="F12">Fig. 120</xref>)</td><td rowspan="1" colspan="1"><italic><tp:taxon-name>Chlaenius linwensini</tp:taxon-name></italic> Liu &amp; Liang, sp. n.</td></tr><tr><td rowspan="1" colspan="1">–</td><td rowspan="1" colspan="1">At least antennomere 1 yellow or brown, paler than the rest (<xref ref-type="fig" rid="F2">Figs 16</xref>, <xref ref-type="fig" rid="F4">30</xref>); hind trochanters much darker than hind femora (<xref ref-type="fig" rid="F2">Figs 17</xref>, <xref ref-type="fig" rid="F6">41</xref>); elytra with entire lengths of intervals 1–5 glabrous medially; lamella of aedeagus rounded at apex (<xref ref-type="fig" rid="F12">Figs 117</xref>, <xref ref-type="fig" rid="F13">131</xref>), thin (<xref ref-type="fig" rid="F12">Figs 118</xref>, <xref ref-type="fig" rid="F13">132</xref>)</td><td rowspan="1" colspan="1">7</td></tr><tr><td rowspan="1" colspan="1">7</td><td rowspan="1" colspan="1">Antennomeres 1–3 brown, color paler than antennomeres 4–11 (<xref ref-type="fig" rid="F4">Fig. 30</xref>); apical lamella of aedeagus bent ventrally (<xref ref-type="fig" rid="F13">Fig. 132</xref>)</td><td rowspan="1" colspan="1"><italic><tp:taxon-name>Chlaenius wrasei</tp:taxon-name></italic> Kirschenhofer</td></tr><tr><td rowspan="1" colspan="1">–</td><td rowspan="1" colspan="1">Only antennomere 1 yellow or brown, color paler than antennomeres 2–11 (<xref ref-type="fig" rid="F2">Fig. 16</xref>); apical lamella of aedeagus straight (<xref ref-type="fig" rid="F12">Fig. 118</xref>)</td><td rowspan="1" colspan="1"><italic><tp:taxon-name>Chlaenius chuanqianensis</tp:taxon-name></italic> Liu &amp; Liang, sp. n.</td></tr><tr><td rowspan="1" colspan="1">8</td><td rowspan="1" colspan="1">Intervals 1–7 glabrous medially (<xref ref-type="fig" rid="F10">Fig. 84</xref>); antennomere 1 cylindrical (<xref ref-type="fig" rid="F8">Fig. 56</xref>); lamella of aedeagus subtruncate at apex (<xref ref-type="fig" rid="F12">Fig. 125</xref>)</td><td rowspan="1" colspan="1"><italic><tp:taxon-name>Chlaenius formosensis</tp:taxon-name></italic> Lorenz</td></tr><tr><td rowspan="1" colspan="1">–</td><td rowspan="1" colspan="1">At most intervals 1–5 glabrous medially (<xref ref-type="fig" rid="F10">Figs 82–83</xref>, <xref ref-type="fig" rid="F10">90–92</xref>); antennomere 1 elongate ovoid (<xref ref-type="fig" rid="F8">Figs 54–55, 62–64</xref>); lamella of aedeagus round at apex (<xref ref-type="fig" rid="F12">Figs 121, 123</xref>, <xref ref-type="fig" rid="F13">138, 140, 142</xref>)</td><td rowspan="1" colspan="1">9</td></tr><tr><td rowspan="1" colspan="1">9</td><td rowspan="1" colspan="1">Male with media lobe of aedeagus gradually bent near base (<xref ref-type="fig" rid="F12">Fig. 122</xref>), lamella triangular at apex, left side of media lobe nearly straight in dorsal view (<xref ref-type="fig" rid="F12">Fig. 121</xref>)</td><td rowspan="1" colspan="1"><italic><tp:taxon-name>Chlaenius propeagilis</tp:taxon-name></italic> Liu &amp; Kavanaugh, sp. n.</td></tr><tr><td rowspan="1" colspan="1">–</td><td rowspan="1" colspan="1">Male with media lobe of aedeagus abruptly bent near the base (<xref ref-type="fig" rid="F12">Figs 124</xref>, <xref ref-type="fig" rid="F13">139, 141, 143</xref>), lamella rounded at apex, left side of media lobe expand laterally in dorsal view (<xref ref-type="fig" rid="F12">Figs 123</xref>, <xref ref-type="fig" rid="F13">138, 140, 142</xref>)</td><td rowspan="1" colspan="1"><italic><tp:taxon-name>Chlaenius agilis</tp:taxon-name></italic> Chaudoir</td></tr></tbody></table></table-wrap><sec sec-type="Theagilisgroup"><title>Theagilisgroup</title></sec></tp:treatment-sec><tp:treatment-sec><!--Section generated to contain objects referenced in tp:taxon-treatment.--><fig id="F12" position="float" orientation="portrait"><label>Figures 117–130.</label><caption><p>Aedeagi of <italic><tp:taxon-name>Chlaenius (Lithochlaenius)</tp:taxon-name></italic> species<bold>117</bold> <italic><tp:taxon-name>Chlaenius chuanqianensis</tp:taxon-name></italic> sp. n., holotype (dorsal view)<bold>118</bold> <italic><tp:taxon-name>Chlaenius chuanqianensis</tp:taxon-name></italic> sp. n., holotype (left lateral view)<bold>119</bold> <italic><tp:taxon-name>Chlaenius linwensini</tp:taxon-name></italic> sp. n., holotype (dorsal view)<bold>120</bold> <italic><tp:taxon-name>Chlaenius linwensini</tp:taxon-name></italic> sp. n., holotype (left lateral view)<bold>121</bold> <italic><tp:taxon-name>Chlaenius propeagilis</tp:taxon-name></italic> sp. n., holotype (dorsal view)<bold>122</bold> <italic><tp:taxon-name>Chlaenius propeagilis</tp:taxon-name></italic> sp. n., holotype (left lateral view)<bold>123</bold> <italic><tp:taxon-name>Chlaenius agilis</tp:taxon-name></italic> Chaudoir, holotype (dorsal view)<bold>124</bold> <italic><tp:taxon-name>Chlaenius agilis</tp:taxon-name></italic> Chaudoir, holotype (left lateral view)<bold>125</bold> <italic><tp:taxon-name>Chlaenius formosensis</tp:taxon-name></italic> Lorenz, holotype (dorsal view)<bold>126</bold> <italic><tp:taxon-name>Chlaenius formosensis</tp:taxon-name></italic> Lorenz, holotype (left lateral view)<bold>127</bold> <italic><tp:taxon-name>Chlaenius leishanensis</tp:taxon-name></italic> Kirschenhofer (dorsal view)<bold>128</bold> <italic><tp:taxon-name>Chlaenius leishanensis</tp:taxon-name></italic> Kirschenhofer (left lateral view)<bold>129</bold> <italic><tp:taxon-name>Chlaenius noguchii</tp:taxon-name></italic>Bates (dorsal view)<bold>130</bold> <italic><tp:taxon-name>Chlaenius noguchii</tp:taxon-name></italic>Bates (left lateral view). Scale lines: A = 1.0 mm (<xref ref-type="fig" rid="F12">Figs 117, 119, 121, 123, 125, 127, 129</xref>); B = 0.5 mm (<xref ref-type="fig" rid="F12">Figs 118, 120, 122, 124, 126, 128, 130</xref>).</p></caption><graphic xmlns:xlink="http://www.w3.org/1999/xlink" xlink:href="ZooKeys-128-015-g012.jpg" position="float" orientation="portrait" xlink:type="simple"/></fig><fig id="F13" position="float" orientation="portrait"><label>Figures 131–145.</label><caption><p>Aedeagi of <italic><tp:taxon-name>Chlaenius (Lithochlaenius)</tp:taxon-name></italic> species <bold>131</bold> <italic><tp:taxon-name>Chlaenius wrasei</tp:taxon-name></italic> Kirschenhofer (dorsal view) <bold>132</bold> <italic><tp:taxon-name>Chlaenius wrasei</tp:taxon-name></italic> Kirschenhofer (left lateral view)<bold>133</bold> <italic><tp:taxon-name>Chlaenius agiloides</tp:taxon-name></italic> Jedlička (dorsal view) <bold>134</bold> <italic><tp:taxon-name>Chlaenius agiloides</tp:taxon-name></italic> Jedlička, holotype (left lateral view) <bold>135</bold> <italic><tp:taxon-name>Chlaenius agiloides</tp:taxon-name></italic> Jedlička (left lateral view) <bold>136</bold> <italic><tp:taxon-name>Chlaenius rambouseki</tp:taxon-name></italic> Lutshnik from Ussuri region (dorsal view)<bold>137</bold> <italic><tp:taxon-name>Chlaenius rambouseki</tp:taxon-name></italic> Lutshnik from Ussuri region (left lateral view) <bold>138</bold> <italic><tp:taxon-name>Chlaenius anchomenoides</tp:taxon-name></italic> Bates, paratype (dorsal view)<bold> 139</bold> <italic><tp:taxon-name>Chlaenius anchomenoides</tp:taxon-name></italic> Bates, paratype (left lateral view)<bold>140</bold> <italic><tp:taxon-name>Chlaenius nuristanus</tp:taxon-name></italic> Jedlička, paratype (dorsal view, black leg) <bold>141</bold> <italic><tp:taxon-name>Chlaenius nuristanus</tp:taxon-name></italic> Jedlička, paratype (left lateral view)<bold> 142</bold> <italic><tp:taxon-name>Chlaenius nuristanus</tp:taxon-name></italic> Jedlička, paratype (dorsal view, yellow leg)<bold>143</bold> <italic><tp:taxon-name>Chlaenius nuristanus</tp:taxon-name></italic> Jedlička, paratype (left lateral view)<bold>144</bold> <italic><tp:taxon-name>Chlaenius rambouseki</tp:taxon-name></italic>Lutshnik from Taiwan (dorsal view)<bold>145</bold> <italic><tp:taxon-name>Chlaenius rambouseki</tp:taxon-name></italic>Lutshnik from Taiwan (left lateral view). Scale lines: A = 1.0 mm (<xref ref-type="fig" rid="F13">Figs 131, 133, 136, 138, 140, 142, 144</xref>); B = 0.5 mm (<xref ref-type="fig" rid="F13">Figs 132, 134, 135, 137, 139, 141, 143, 145</xref>).</p></caption><graphic xmlns:xlink="http://www.w3.org/1999/xlink" xlink:href="ZooKeys-128-015-g013.jpg" position="float" orientation="portrait" xlink:type="simple"/></fig><fig id="F8" position="float" orientation="portrait"><label>Figures 52–65.</label><caption><p>Antennomere 1 of <italic><tp:taxon-name>Chlaenius (Lithochlaenius)</tp:taxon-name></italic> species<bold>52</bold> <italic><tp:taxon-name>Chlaenius chuanqianensis</tp:taxon-name></italic> sp. n., holotype<bold>53</bold> <italic><tp:taxon-name>Chlaenius linwensini</tp:taxon-name></italic> sp. n., holotype<bold>54</bold> <italic><tp:taxon-name>Chlaenius propeagilis</tp:taxon-name></italic> sp. n., holotype<bold>55</bold> <italic><tp:taxon-name>Chlaenius agilis</tp:taxon-name></italic> Chaudoir, holotype<bold>56</bold> <italic><tp:taxon-name>Chlaenius formosensis</tp:taxon-name></italic> Lorenz, CCCC<bold>57</bold> <italic><tp:taxon-name>Chlaenius leishanensis</tp:taxon-name></italic> Kirschenhofer, IZCAS<bold>58</bold> <italic><tp:taxon-name>Chlaenius noguchii</tp:taxon-name></italic> Bates, IZCAS<bold>59</bold> <italic><tp:taxon-name>Chlaenius wrasei</tp:taxon-name></italic> Kirschenhofer, IZCAS<bold>60</bold> <italic><tp:taxon-name>Chlaenius agiloides</tp:taxon-name></italic> Jedlička, IZCAS<bold>61</bold> <italic><tp:taxon-name>Chlaenius rambouseki</tp:taxon-name></italic> Lutshnik from Ussuri region, IZCAS<bold>62</bold> <italic><tp:taxon-name>Chlaenius anchomenoides</tp:taxon-name></italic> Bates, paratype<bold>63</bold> <italic><tp:taxon-name>Chlaenius nuristanus</tp:taxon-name></italic> Jedlička, paratype<bold>64</bold> <italic><tp:taxon-name>Chlaenius nuristanus</tp:taxon-name></italic> a. <italic>rubridipes</italic> Jedlička, paratype<bold>65</bold> <italic><tp:taxon-name>Chlaenius rambouseki</tp:taxon-name></italic> Lutshnik from Taiwan,CCCC. Scale line = 1.0 mm.</p></caption><graphic xmlns:xlink="http://www.w3.org/1999/xlink" xlink:href="ZooKeys-128-015-g008.jpg" position="float" orientation="portrait" xlink:type="simple"/></fig><fig id="F10" position="float" orientation="portrait"><label>Figures 80–93.</label><caption><p>Elytral intervals of <italic><tp:taxon-name>Chlaenius (Lithochlaenius)</tp:taxon-name></italic> spp. <bold>80</bold> <italic><tp:taxon-name>Chlaenius chuanqianensis</tp:taxon-name></italic> sp. n., holotype<bold>81</bold> <italic><tp:taxon-name>Chlaenius linwensini</tp:taxon-name></italic> sp. n., holotype<bold>82</bold> <italic><tp:taxon-name>Chlaenius propeagilis</tp:taxon-name></italic> sp. n., holotype<bold>83</bold> <italic><tp:taxon-name>Chlaenius agilis</tp:taxon-name></italic> Chaudoir, holotype<bold>84</bold> <italic><tp:taxon-name>Chlaenius formosensis</tp:taxon-name></italic> Lorenz, CCCC<bold>85</bold> <italic><tp:taxon-name>Chlaenius leishanensis</tp:taxon-name></italic>, IZCAS<bold>86</bold> <italic><tp:taxon-name>Chlaenius noguchii</tp:taxon-name></italic> Bates, IZCAS<bold>87</bold> <italic><tp:taxon-name>Chlaenius wrasei</tp:taxon-name></italic> Kirschenhofer, IZCAS<bold>88</bold> <italic><tp:taxon-name>Chlaenius agiloides</tp:taxon-name></italic> Jedlička, IZCAS<bold>89</bold> <italic><tp:taxon-name>Chlaenius rambouseki</tp:taxon-name></italic> Lutshnik from Ussuri region, IZCAS<bold>90</bold> <italic><tp:taxon-name>Chlaenius anchomenoides</tp:taxon-name></italic> Bates, paratype<bold>91</bold> <italic><tp:taxon-name>Chlaenius nuristanus</tp:taxon-name></italic>Jedlička, paratype<bold>92</bold> <italic><tp:taxon-name>Chlaenius nuristanus</tp:taxon-name></italic> Jedlička, paratype<bold>93</bold> <italic><tp:taxon-name>Chlaenius rambouseki</tp:taxon-name></italic> Lutshnik from Taiwan<italic>,</italic>CCCC. Scale line = 1.0 mm.</p></caption><graphic xmlns:xlink="http://www.w3.org/1999/xlink" xlink:href="ZooKeys-128-015-g010.jpg" position="float" orientation="portrait" xlink:type="simple"/></fig><fig id="F16" position="float" orientation="portrait"><label>Figure 158.</label><caption><p>Map showing the known geographical distributions of <italic><tp:taxon-name>Chlaenius (Lithochlaenius)</tp:taxon-name></italic>spp.</p></caption><graphic xmlns:xlink="http://www.w3.org/1999/xlink" xlink:href="ZooKeys-128-015-g016.jpg" position="float" orientation="portrait" xlink:type="simple"/></fig><fig id="F14" position="float" orientation="portrait"><label>Figures 146–151.</label><caption><p>Photographs of habitats for <italic><tp:taxon-name>Chlaenius (Lithochlaenius)</tp:taxon-name></italic> spp. <bold>146</bold> <italic><tp:taxon-name>Chlaenius chuanqianensis</tp:taxon-name></italic> sp. n., Dabaitang, Xishui county, North Guizhou, China<bold>147</bold> <italic><tp:taxon-name>Chlaenius anchomenoides</tp:taxon-name></italic> Bates, Goorais valley, Pakistan (Provided by Dr. Muhammad Abbas in Pakistan Museum of Natural History)<bold>148</bold> <italic><tp:taxon-name>Chlaenius propeagilis</tp:taxon-name></italic> sp. n., Gaoligongshan, Yunnan, China<bold>149</bold> <italic><tp:taxon-name>Chlaenius leishanensis</tp:taxon-name></italic> Kirschenhofer,Xiaodanjiang, Leigongshan, Leishan county, Southeast Guizhou, China<bold>150</bold><italic><tp:taxon-name>Chlaenius chuanqianensis</tp:taxon-name></italic> sp. n. and <italic><tp:taxon-name>Chlaenius agiloides</tp:taxon-name></italic> Jedlička, Jinshajiang, Sichuan<bold>151</bold> <italic><tp:taxon-name>Chlaenius rambouseki</tp:taxon-name></italic> Lutshnik, Ussri river, Heilongjiang, China.</p></caption><graphic xmlns:xlink="http://www.w3.org/1999/xlink" xlink:href="ZooKeys-128-015-g014.jpg" position="float" orientation="portrait" xlink:type="simple"/></fig><fig id="F15" position="float" orientation="portrait"><label>Figures 152–157.</label><caption><p>Photographs of habitats for <italic><tp:taxon-name>Chlaenius (Lithochlaenius)</tp:taxon-name></italic> spp. <bold>152</bold> <italic><tp:taxon-name>Chlaenius rambouseki</tp:taxon-name></italic> Lutshnik, Baisha county, Hainan Island, China<bold>153</bold> <italic><tp:taxon-name>Chlaenius rambouseki</tp:taxon-name></italic> Lutshnik, Yuanbaoshan, Guangxi, China<bold>154</bold> <italic><tp:taxon-name>Chlaenius rambouseki</tp:taxon-name></italic> Lutshnik adult walking on concrete wharf of Ussri river at night<bold>155</bold> <italic><tp:taxon-name>Chlaenius agiloides</tp:taxon-name></italic> Jedlička adults mating at night<bold>156</bold> Assorted molluscs, show one food of <italic><tp:taxon-name>Chlaenius rambouseki</tp:taxon-name></italic> Lutshnik from Hainan Island<bold>157</bold> Adults of <italic><tp:taxon-name>Chlaenius agiloides</tp:taxon-name></italic> Jedlička preying on dragonfly nymph at night.</p></caption><graphic xmlns:xlink="http://www.w3.org/1999/xlink" xlink:href="ZooKeys-128-015-g015.jpg" position="float" orientation="portrait" xlink:type="simple"/></fig><fig id="F11" position="float" orientation="portrait"><label>Figures 94–116.</label><caption><p>Abdominal sternum VII (ventral aspect) of <italic><tp:taxon-name>Chlaenius (Lithochlaenius)</tp:taxon-name></italic> species<bold>94</bold> <italic><tp:taxon-name>Chlaenius chuanqianensis</tp:taxon-name></italic> sp. n., male, holotype<bold>95</bold> <italic><tp:taxon-name>Chlaenius chuanqianensis</tp:taxon-name></italic> sp. n., female, paratype<bold>96</bold> <italic><tp:taxon-name>Chlaenius linwensini</tp:taxon-name></italic> sp. n., male, holotype<bold>97</bold> <italic><tp:taxon-name>Chlaenius linwensini</tp:taxon-name></italic> sp. n., female, paratype<bold>98</bold> <italic><tp:taxon-name>Chlaenius propeagilis</tp:taxon-name></italic> sp. n., male, holotype<bold>99</bold> <italic><tp:taxon-name>Chlaenius propeagilis</tp:taxon-name></italic> sp. n., female, paratype<bold>100</bold> <italic><tp:taxon-name>Chlaenius agilis</tp:taxon-name></italic> Chaudoir, male, holotype<bold>101</bold> <italic><tp:taxon-name>Chlaenius formosensis</tp:taxon-name></italic> Lorenz, male<bold>102</bold> <italic><tp:taxon-name>Chlaenius formosensis</tp:taxon-name></italic> Lorenz, female<bold>103</bold> <italic><tp:taxon-name>Chlaenius leishanensis</tp:taxon-name></italic> Kirschenhofer, male<bold>104</bold> <italic><tp:taxon-name>Chlaenius leishanensis</tp:taxon-name></italic> Kirschenhofer, female<bold>105</bold> <italic><tp:taxon-name>Chlaenius noguchii</tp:taxon-name></italic> Bates, male<bold>106</bold> <italic><tp:taxon-name>Chlaenius noguchii</tp:taxon-name></italic> Bates, female<bold>107</bold> <italic><tp:taxon-name>Chlaenius wrasei</tp:taxon-name></italic> Kirschenhofer, male<bold>108</bold> <italic><tp:taxon-name>Chlaenius wrasei</tp:taxon-name></italic> Kirschenhofer, female<bold>109</bold> <italic><tp:taxon-name>Chlaenius agiloides</tp:taxon-name></italic> Jedlička, male<bold>110</bold> <italic><tp:taxon-name>Chlaenius agiloides</tp:taxon-name></italic> Jedlička, female<bold>111</bold> <italic><tp:taxon-name>Chlaenius rambouseki</tp:taxon-name></italic> Lutshnik, from Ussuri region, male<bold>112</bold> <italic><tp:taxon-name>Chlaenius rambouseki</tp:taxon-name></italic> Lutshnik from Ussuri region, female<bold>113</bold> <italic><tp:taxon-name>Chlaenius anchomenoides</tp:taxon-name></italic> Bates, male, paratype<bold>114</bold> <italic><tp:taxon-name>Chlaenius nuristanus</tp:taxon-name></italic> Jedlička, male, paratype<bold>115</bold> <italic><tp:taxon-name>Chlaenius nuristanus</tp:taxon-name></italic> Jedlička, female, paratype<bold>116</bold> <italic><tp:taxon-name>Chlaenius formosanus</tp:taxon-name></italic> Jedlička from Taiwan, male. Scale line = 1.0 mm.</p></caption><graphic xmlns:xlink="http://www.w3.org/1999/xlink" xlink:href="ZooKeys-128-015-g011.jpg" position="float" orientation="portrait" xlink:type="simple"/></fig></tp:treatment-sec><ref-list><ref id="B1"><mixed-citation xmlns:xlink="http://www.w3.org/1999/xlink" xlink:type="simple"><person-group><name name-style="western"><surname>Andrewes</surname><given-names>HE</given-names></name></person-group> (<year>1930</year>)<source> Catalogue of Indian Insects. Part 18–Carabidae</source>. <publisher-name>Government of India Central Publication Branch</publisher-name>, <publisher-loc>Calcutta</publisher-loc>, xxii + <lpage>389</lpage>pp.</mixed-citation></ref><ref id="B23"><mixed-citation xmlns:xlink="http://www.w3.org/1999/xlink" xlink:type="simple"><person-group><name name-style="western"><surname>Paik</surname><given-names>JK</given-names></name><name name-style="western"><surname>Trac</surname><given-names>DH</given-names></name><name name-style="western"><surname>Will</surname><given-names>K</given-names></name></person-group> (<year>2006</year>)<article-title> Carabidae from Vietnam (Coleoptera).</article-title><source>Journal of Asia-Pacific Entomology </source><volume>9</volume>: <fpage>85</fpage>-<lpage>105</lpage>.</mixed-citation></ref><ref id="B5"><mixed-citation xmlns:xlink="http://www.w3.org/1999/xlink" xlink:type="simple"><person-group><name name-style="western"><surname>Bell</surname><given-names>RT</given-names></name></person-group> (<year>1960</year>)<article-title> A revision of the genus <italic>Chlaenius</italic> Bonelli (Coleoptera, Carabidae) in North America.</article-title><source>Miscellaneous Publications of the Entomological Society of America </source><volume>1</volume>: <fpage>97</fpage>-<lpage>166</lpage>.</mixed-citation></ref><ref id="B16"><mixed-citation xmlns:xlink="http://www.w3.org/1999/xlink" xlink:type="simple"><person-group><name name-style="western"><surname>Kryzhanovskij</surname><given-names>OL</given-names></name></person-group> (<year>1976</year>)<article-title> A survey of the Callistini tribe (Coleoptera, Carabidae) in the Far East. Proceedings of the Institute of Soil Biology (N.S.</article-title><source>) </source><volume>43</volume> (<issue>146</issue>): <fpage>8</fpage>-<lpage>17</lpage>.</mixed-citation></ref></ref-list></tp:taxon-treatment>
