# Supplementary material for: A key to species of subgenus Lithochlaenius (Coleoptera, Carabidae, Chlaeniini, Chlaenius), with descriptions of three new species
Source: Zookeys. 2011 Sep 9;(128):15–52. doi: 10.3897/zookeys.128.1804 (PMC3175138; doi:10.3897/zookeys.128.1804)
Supplement: XML Treatment for Chlaenius Lithochlaenius chuanqianensis [file zookeys.128.1804-treatment2.xml]

<!DOCTYPE tp:taxon-treatment
  PUBLIC "-//TaxonX//DTD Taxonomic Treatment Publishing DTD v0 20100105//EN" "tax-treatment-NSO.dtd">
<tp:taxon-treatment xmlns:tp="http://www.plazi.org/taxpub"><tp:treatment-meta><mixed-citation publication-type="journal"><person-group><name><surname>Valim</surname><given-names>Ye</given-names></name><name><surname>Kavanaugh</surname><given-names>David H.</given-names></name><name><surname>Shi</surname><given-names>Hongliang</given-names></name><name><surname>Liang</surname><given-names>Hongbin</given-names></name></person-group><article-title>A key to species of subgenus <italic>Lithochlaenius</italic> (Coleoptera, Carabidae, Chlaeniini, <italic>Chlaenius</italic>), with descriptions of three new species</article-title><source>Zookeys</source><day>9</day><month>9</month><year>2011</year><volume>2011</volume><issue>128</issue><fpage>15</fpage><lpage>52</lpage><pub-id pub-id-type="doi">10.3897/zookeys.128.1804</pub-id></mixed-citation></tp:treatment-meta><tp:nomenclature><tp:taxon-name>
                        <tp:taxon-name-part taxon-name-part-type="genus">Chlaenius</tp:taxon-name-part>
                        <tp:taxon-name-part taxon-name-part-type="subenus">Lithochlaenius</tp:taxon-name-part>
                        <tp:taxon-name-part taxon-name-part-type="species">chuanqianensis</tp:taxon-name-part>
                    <object-id xmlns:xlink="http://www.w3.org/1999/xlink" xlink:type="simple">urn:lsid:zoobank.org:act:2DA7CCAE-4DD2-4CF0-A722-88CA003C691A</object-id>
                    <object-id xmlns:xlink="http://www.w3.org/1999/xlink" xlink:type="simple">http://species-id.net/wiki/Chlaenius_(Lithochlaenius)_chuanqianensis</object-id>
                    </tp:taxon-name><tp:taxon-authority>Liu &amp; Liang</tp:taxon-authority><tp:taxon-status xmlns:xlink="http://www.w3.org/1999/xlink" xlink:type="simple">sp. n.</tp:taxon-status><xref ref-type="fig" rid="F2">Figs 16–17</xref><xref ref-type="fig" rid="F8">52</xref><xref ref-type="fig" rid="F9">66</xref><xref ref-type="fig" rid="F10">80</xref><xref ref-type="fig" rid="F11">94–95</xref><xref ref-type="fig" rid="F12">117–118</xref><xref ref-type="fig" rid="F14">146, 150</xref><xref ref-type="fig" rid="F16">158</xref></tp:nomenclature><tp:treatment-sec sec-type="Types"><title>Types.</title><p> Holotype: male (IZCAS), "China, Guizhou, Xishui County, Dabaitang, 600m”/ "IOZ &amp; Guizhou Univ. Joint Expedition, 2000.9.24, Liang H.B” / ""Holotype, <italic><tp:taxon-name>Chlaenius (Lithochlaenius) chuanqianensis</tp:taxon-name></italic> Liu &amp; Liang sp. n."" [red label]. Paratypes: Total 14 specimens. 1 female (IZCAS), "China, Guizhou, Xishui County, Dabaitang, 550m”/ "IOZ &amp; Guizhou Univ Joint Expedition, 2000.9.27, Liang H. B.”; 1 female (HBUM), "China, Guizhou, Xishui County, Dabaitang”/ "2000. IX. 25–29, collector Ren G. D.”; 1 male (IZCAS), "China, Guizhou, Xishui County, Chengzhai, Hongqi village, <named-content xmlns:xlink="http://www.w3.org/1999/xlink" content-type="dwc:verbatimCoordinates" xlink:type="simple">28.419033, 106.273766</named-content>”/ "2009.10.8, Liu Y. &amp; Shi H. L.”; 1 female (IZCAS), "Sichuan, Ya-an”; / ""1990.VII.3, Xie Weiping collector”; 1 male (IZCAS), "Sichuan, Xinjin” / ""1981.VI.13, Liu Hongjiang collector”; 1 female (IZCAS), "Sichuan, Anxian”; 1 male (IZCAS), "Sichuan, Shehong” / ""1980.7.7”; 3 males and 3 females (IZCAS), "Sichuan, Yajiang, Hekou Town, Shanbeihou, Yalongjiang, N30.00020, E101.01526” / "2009.5.28 N, Liang Hongbin coll.”; 1 female (IZCAS), "Sichuan, Yajiang, Hekou Town, Shanbeihou, Yalongjiang, E30.00020, N101.01526”/ "2009.5.27, Day, Liang Hongbin coll.”. Each paratype with an additional yellow label: ""Paratype, <italic><tp:taxon-name>Chlaenius (Lithochlaenius) chuanqianensis</tp:taxon-name></italic> Liu &amp; Liang sp. n."".</p></tp:treatment-sec><tp:treatment-sec sec-type="Diagnosis"><title>Diagnosis.</title><p>Antennomere 1 coniform (<xref ref-type="fig" rid="F8">Fig. 52</xref>); color of antennomere 1 yellow or brown; intervals 1–5 glabrous medially, with one row of pubescence laterally (<xref ref-type="fig" rid="F10">Fig. 80</xref>); aedeagus stout, apical lamella round (<xref ref-type="fig" rid="F12">Fig. 117</xref>), thin and straight in lateral view (<xref ref-type="fig" rid="F12">Fig. 118</xref>).<!--PageBreak--><!--PageBreak--></p></tp:treatment-sec><tp:treatment-sec sec-type="Description"><title>Description.</title><p>Total length = 16.0–17.0 mm (mean = 16.8), width = 5.60–6.13 mm (mean = 5.86); HW = 2.60–2.95 mm (mean = 2.82), EYL = 0.95–1.10 mm (mean = 1.03), ratio Ant3/Ant1 = 1.56–1.72 (mean = 1.64), PL/PW = 0.76–0.84 (mean = 0.81), EL/EW = 1.68–1.91 (mean = 1.79), EL/ PL = 1.37–1.49 (mean = 1.42).</p><p>Head and pronotum black with green or coppery metallic luster; elytra black; ventral surface black; mandibles and trochanters dark brown; antennomere 1, femora, tibiae yellow to brown; antennomeres 2–11, palpi and tarsi dark brown to nearly black.</p><p>Head with vertex smooth medially, coarsely punctate behind eyes; labrum slightly emarginate at apex; antennomere 1 coniform (<xref ref-type="fig" rid="F8">Fig. 52</xref>). Pronotum with disk smooth, very sparsely punctate along midline in a few specimens; lateral furrow sparsely pubescent and coarsely punctate; medial longitudinal furrow deep, impunctate; basal foveae narrow, deep, sparsely pubescent and punctate. Elytral intervals convex, intervals 1–5 glabrous medially, with a row of setae laterally (<xref ref-type="fig" rid="F10">Fig. 80</xref>), pubescent in apical one-fifth in a few specimens, intervals 6–9 pubescent throughout; striae deep, punctate; humeral angles obtuse (<xref ref-type="fig" rid="F8">Fig. 66</xref>). Abdominal sterna IV–VI sparsely pubescent medially, densely pubescent laterally; sternum VII narrowly rounded apically in both sexes (<xref ref-type="fig" rid="F11">Figs 94–95</xref>). Lamella of aedeagus round at apex (<xref ref-type="fig" rid="F12">Fig. 117</xref>), thin and straight in lateral view (<xref ref-type="fig" rid="F12">Fig. 118</xref>).</p></tp:treatment-sec><tp:treatment-sec sec-type="Etymology"><title>Etymology.</title><p> The Latinized name <italic>chuanqianensis</italic> refers to type localities of this new species in "chuanqian” regions, of which "chuan” refers to Sichuan Province and "qian” refers to Guizhou Province).</p></tp:treatment-sec><tp:treatment-sec sec-type="Distribution"><title>Geographical distribution.</title><p> <xref ref-type="fig" rid="F16">Fig. 158</xref>. Known only from Guizhou and Sichuan Provinces, China.</p></tp:treatment-sec><tp:treatment-sec sec-type="Remarks"><title>Remarks.</title><p> Mensural data cited in the description were obtained from the holotype and all paratypes.</p><p>Members of this species are most similar to those of <italic><tp:taxon-name>Chlaenius wrasei</tp:taxon-name></italic> in shape of antennomere 1 and elytral pubescence, but differ from the latter in color of antennomere 1 (paler than antennomere 3 in <italic><tp:taxon-name>Chlaenius chuanqianensis</tp:taxon-name></italic>, antennomeres 1 and 3 concolorous in <italic><tp:taxon-name>Chlaenius wrasei</tp:taxon-name></italic>) and orientation of the apical lamella of the aedeagus of males (straight in <italic><tp:taxon-name>Chlaenius chuanqianensis</tp:taxon-name></italic>, bent ventrally in <italic><tp:taxon-name>Chlaenius wrasei</tp:taxon-name></italic>).</p><p>They are also similar to <italic><tp:taxon-name>Chlaenius leishanensis</tp:taxon-name></italic> members in pubescence of elytral intervals, but different from the latter in having yellow tibiae (black or dark brown in <italic><tp:taxon-name>Chlaenius leishanensis</tp:taxon-name></italic>), and males have a thin aedeagal lamella of the aedeagus (lamella thick in <italic><tp:taxon-name>Chlaenius leishanensis</tp:taxon-name></italic> males).</p></tp:treatment-sec><tp:treatment-sec><!--Section generated to contain objects referenced in tp:taxon-treatment.--><fig id="F2" position="float" orientation="portrait"><label>Figures 16–21.</label><caption><p>Habitus of <italic><tp:taxon-name>Chlaenius (Lithochlaenius)</tp:taxon-name></italic> spp<bold>16</bold> <italic><tp:taxon-name>Chlaenius chuanqianensis</tp:taxon-name></italic> sp. n., holotype, male, dorsal view<bold>17</bold> <italic><tp:taxon-name>Chlaenius chuanqianensis</tp:taxon-name></italic> sp. n., holotype, male, ventral view<bold>18</bold> <italic><tp:taxon-name>Chlaenius linwensini</tp:taxon-name></italic> sp. n., holotype, male, dorsal view<bold>19</bold> <italic><tp:taxon-name>Chlaenius linwensini</tp:taxon-name></italic> sp.n., holotype, male, ventral view<bold>20</bold> <italic><tp:taxon-name>Chlaenius propeagilis</tp:taxon-name></italic> sp. n., holotype, male, dorsal view<bold>21</bold> <italic><tp:taxon-name>Chlaenius propeagilis</tp:taxon-name></italic> sp. n., holotype, male, ventral view. Scale line = 5.0 mm.</p></caption><graphic xmlns:xlink="http://www.w3.org/1999/xlink" xlink:href="ZooKeys-128-015-g002.jpg" position="float" orientation="portrait" xlink:type="simple"/></fig><fig id="F8" position="float" orientation="portrait"><label>Figures 52–65.</label><caption><p>Antennomere 1 of <italic><tp:taxon-name>Chlaenius (Lithochlaenius)</tp:taxon-name></italic> species<bold>52</bold> <italic><tp:taxon-name>Chlaenius chuanqianensis</tp:taxon-name></italic> sp. n., holotype<bold>53</bold> <italic><tp:taxon-name>Chlaenius linwensini</tp:taxon-name></italic> sp. n., holotype<bold>54</bold> <italic><tp:taxon-name>Chlaenius propeagilis</tp:taxon-name></italic> sp. n., holotype<bold>55</bold> <italic><tp:taxon-name>Chlaenius agilis</tp:taxon-name></italic> Chaudoir, holotype<bold>56</bold> <italic><tp:taxon-name>Chlaenius formosensis</tp:taxon-name></italic> Lorenz, CCCC<bold>57</bold> <italic><tp:taxon-name>Chlaenius leishanensis</tp:taxon-name></italic> Kirschenhofer, IZCAS<bold>58</bold> <italic><tp:taxon-name>Chlaenius noguchii</tp:taxon-name></italic> Bates, IZCAS<bold>59</bold> <italic><tp:taxon-name>Chlaenius wrasei</tp:taxon-name></italic> Kirschenhofer, IZCAS<bold>60</bold> <italic><tp:taxon-name>Chlaenius agiloides</tp:taxon-name></italic> Jedlička, IZCAS<bold>61</bold> <italic><tp:taxon-name>Chlaenius rambouseki</tp:taxon-name></italic> Lutshnik from Ussuri region, IZCAS<bold>62</bold> <italic><tp:taxon-name>Chlaenius anchomenoides</tp:taxon-name></italic> Bates, paratype<bold>63</bold> <italic><tp:taxon-name>Chlaenius nuristanus</tp:taxon-name></italic> Jedlička, paratype<bold>64</bold> <italic><tp:taxon-name>Chlaenius nuristanus</tp:taxon-name></italic> a. <italic>rubridipes</italic> Jedlička, paratype<bold>65</bold> <italic><tp:taxon-name>Chlaenius rambouseki</tp:taxon-name></italic> Lutshnik from Taiwan,CCCC. Scale line = 1.0 mm.</p></caption><graphic xmlns:xlink="http://www.w3.org/1999/xlink" xlink:href="ZooKeys-128-015-g008.jpg" position="float" orientation="portrait" xlink:type="simple"/></fig><fig id="F9" position="float" orientation="portrait"><label>Figures 66–79.</label><caption><p>Humeral region of elytra of <italic><tp:taxon-name>Chlaenius (Lithochlaenius)</tp:taxon-name></italic> spp<bold>66</bold> <italic><tp:taxon-name>Chlaenius chuanqianensis</tp:taxon-name></italic> sp. n., holotype<bold>67</bold> <italic><tp:taxon-name>Chlaenius linwensini</tp:taxon-name></italic> sp. n., holotype<bold>68</bold> <italic><tp:taxon-name>Chlaenius propeagilis</tp:taxon-name></italic> sp. n., holotype<bold>69</bold> <italic><tp:taxon-name>Chlaenius agilis</tp:taxon-name></italic> Chaudoir, holotype<bold>70</bold> <italic><tp:taxon-name>Chlaenius formosensis</tp:taxon-name></italic> Lorenz, CCCC<bold>71</bold> <italic><tp:taxon-name>Chlaenius leishanensis</tp:taxon-name></italic> Kirschenhofer, IZCAS<bold>72</bold> <italic><tp:taxon-name>Chlaenius noguchii</tp:taxon-name></italic> Bates, IZCAS<bold>73</bold> <italic><tp:taxon-name>Chlaenius  wrasei</tp:taxon-name></italic> Kirschenhofer, IZCAS<bold>74</bold> <italic><tp:taxon-name>Chlaenius agiloides</tp:taxon-name></italic> Jedlička, IZCAS<bold>75</bold> <italic><tp:taxon-name>Chlaenius rambouseki</tp:taxon-name></italic> Lutshnik from Ussuri region, ZCAS<bold>76</bold> <italic><tp:taxon-name>Chlaenius anchomenoides</tp:taxon-name></italic> Bates, paratype<bold>77</bold> <italic><tp:taxon-name>Chlaenius nuristanus</tp:taxon-name></italic> Jedlička, paratype<bold>78</bold> <italic><tp:taxon-name>Chlaenius nuristanus</tp:taxon-name></italic> Jedlička, paratype<bold>79</bold> <italic><tp:taxon-name>Chlaenius rambouseki</tp:taxon-name></italic>Lutshnik from Taiwan, CCCC. Scale line = 1.0 mm.</p></caption><graphic xmlns:xlink="http://www.w3.org/1999/xlink" xlink:href="ZooKeys-128-015-g009.jpg" position="float" orientation="portrait" xlink:type="simple"/></fig><fig id="F10" position="float" orientation="portrait"><label>Figures 80–93.</label><caption><p>Elytral intervals of <italic><tp:taxon-name>Chlaenius (Lithochlaenius)</tp:taxon-name></italic> spp. <bold>80</bold> <italic><tp:taxon-name>Chlaenius chuanqianensis</tp:taxon-name></italic> sp. n., holotype<bold>81</bold> <italic><tp:taxon-name>Chlaenius linwensini</tp:taxon-name></italic> sp. n., holotype<bold>82</bold> <italic><tp:taxon-name>Chlaenius propeagilis</tp:taxon-name></italic> sp. n., holotype<bold>83</bold> <italic><tp:taxon-name>Chlaenius agilis</tp:taxon-name></italic> Chaudoir, holotype<bold>84</bold> <italic><tp:taxon-name>Chlaenius formosensis</tp:taxon-name></italic> Lorenz, CCCC<bold>85</bold> <italic><tp:taxon-name>Chlaenius leishanensis</tp:taxon-name></italic>, IZCAS<bold>86</bold> <italic><tp:taxon-name>Chlaenius noguchii</tp:taxon-name></italic> Bates, IZCAS<bold>87</bold> <italic><tp:taxon-name>Chlaenius wrasei</tp:taxon-name></italic> Kirschenhofer, IZCAS<bold>88</bold> <italic><tp:taxon-name>Chlaenius agiloides</tp:taxon-name></italic> Jedlička, IZCAS<bold>89</bold> <italic><tp:taxon-name>Chlaenius rambouseki</tp:taxon-name></italic> Lutshnik from Ussuri region, IZCAS<bold>90</bold> <italic><tp:taxon-name>Chlaenius anchomenoides</tp:taxon-name></italic> Bates, paratype<bold>91</bold> <italic><tp:taxon-name>Chlaenius nuristanus</tp:taxon-name></italic>Jedlička, paratype<bold>92</bold> <italic><tp:taxon-name>Chlaenius nuristanus</tp:taxon-name></italic> Jedlička, paratype<bold>93</bold> <italic><tp:taxon-name>Chlaenius rambouseki</tp:taxon-name></italic> Lutshnik from Taiwan<italic>,</italic>CCCC. Scale line = 1.0 mm.</p></caption><graphic xmlns:xlink="http://www.w3.org/1999/xlink" xlink:href="ZooKeys-128-015-g010.jpg" position="float" orientation="portrait" xlink:type="simple"/></fig><fig id="F11" position="float" orientation="portrait"><label>Figures 94–116.</label><caption><p>Abdominal sternum VII (ventral aspect) of <italic><tp:taxon-name>Chlaenius (Lithochlaenius)</tp:taxon-name></italic> species<bold>94</bold> <italic><tp:taxon-name>Chlaenius chuanqianensis</tp:taxon-name></italic> sp. n., male, holotype<bold>95</bold> <italic><tp:taxon-name>Chlaenius chuanqianensis</tp:taxon-name></italic> sp. n., female, paratype<bold>96</bold> <italic><tp:taxon-name>Chlaenius linwensini</tp:taxon-name></italic> sp. n., male, holotype<bold>97</bold> <italic><tp:taxon-name>Chlaenius linwensini</tp:taxon-name></italic> sp. n., female, paratype<bold>98</bold> <italic><tp:taxon-name>Chlaenius propeagilis</tp:taxon-name></italic> sp. n., male, holotype<bold>99</bold> <italic><tp:taxon-name>Chlaenius propeagilis</tp:taxon-name></italic> sp. n., female, paratype<bold>100</bold> <italic><tp:taxon-name>Chlaenius agilis</tp:taxon-name></italic> Chaudoir, male, holotype<bold>101</bold> <italic><tp:taxon-name>Chlaenius formosensis</tp:taxon-name></italic> Lorenz, male<bold>102</bold> <italic><tp:taxon-name>Chlaenius formosensis</tp:taxon-name></italic> Lorenz, female<bold>103</bold> <italic><tp:taxon-name>Chlaenius leishanensis</tp:taxon-name></italic> Kirschenhofer, male<bold>104</bold> <italic><tp:taxon-name>Chlaenius leishanensis</tp:taxon-name></italic> Kirschenhofer, female<bold>105</bold> <italic><tp:taxon-name>Chlaenius noguchii</tp:taxon-name></italic> Bates, male<bold>106</bold> <italic><tp:taxon-name>Chlaenius noguchii</tp:taxon-name></italic> Bates, female<bold>107</bold> <italic><tp:taxon-name>Chlaenius wrasei</tp:taxon-name></italic> Kirschenhofer, male<bold>108</bold> <italic><tp:taxon-name>Chlaenius wrasei</tp:taxon-name></italic> Kirschenhofer, female<bold>109</bold> <italic><tp:taxon-name>Chlaenius agiloides</tp:taxon-name></italic> Jedlička, male<bold>110</bold> <italic><tp:taxon-name>Chlaenius agiloides</tp:taxon-name></italic> Jedlička, female<bold>111</bold> <italic><tp:taxon-name>Chlaenius rambouseki</tp:taxon-name></italic> Lutshnik, from Ussuri region, male<bold>112</bold> <italic><tp:taxon-name>Chlaenius rambouseki</tp:taxon-name></italic> Lutshnik from Ussuri region, female<bold>113</bold> <italic><tp:taxon-name>Chlaenius anchomenoides</tp:taxon-name></italic> Bates, male, paratype<bold>114</bold> <italic><tp:taxon-name>Chlaenius nuristanus</tp:taxon-name></italic> Jedlička, male, paratype<bold>115</bold> <italic><tp:taxon-name>Chlaenius nuristanus</tp:taxon-name></italic> Jedlička, female, paratype<bold>116</bold> <italic><tp:taxon-name>Chlaenius formosanus</tp:taxon-name></italic> Jedlička from Taiwan, male. Scale line = 1.0 mm.</p></caption><graphic xmlns:xlink="http://www.w3.org/1999/xlink" xlink:href="ZooKeys-128-015-g011.jpg" position="float" orientation="portrait" xlink:type="simple"/></fig><fig id="F12" position="float" orientation="portrait"><label>Figures 117–130.</label><caption><p>Aedeagi of <italic><tp:taxon-name>Chlaenius (Lithochlaenius)</tp:taxon-name></italic> species<bold>117</bold> <italic><tp:taxon-name>Chlaenius chuanqianensis</tp:taxon-name></italic> sp. n., holotype (dorsal view)<bold>118</bold> <italic><tp:taxon-name>Chlaenius chuanqianensis</tp:taxon-name></italic> sp. n., holotype (left lateral view)<bold>119</bold> <italic><tp:taxon-name>Chlaenius linwensini</tp:taxon-name></italic> sp. n., holotype (dorsal view)<bold>120</bold> <italic><tp:taxon-name>Chlaenius linwensini</tp:taxon-name></italic> sp. n., holotype (left lateral view)<bold>121</bold> <italic><tp:taxon-name>Chlaenius propeagilis</tp:taxon-name></italic> sp. n., holotype (dorsal view)<bold>122</bold> <italic><tp:taxon-name>Chlaenius propeagilis</tp:taxon-name></italic> sp. n., holotype (left lateral view)<bold>123</bold> <italic><tp:taxon-name>Chlaenius agilis</tp:taxon-name></italic> Chaudoir, holotype (dorsal view)<bold>124</bold> <italic><tp:taxon-name>Chlaenius agilis</tp:taxon-name></italic> Chaudoir, holotype (left lateral view)<bold>125</bold> <italic><tp:taxon-name>Chlaenius formosensis</tp:taxon-name></italic> Lorenz, holotype (dorsal view)<bold>126</bold> <italic><tp:taxon-name>Chlaenius formosensis</tp:taxon-name></italic> Lorenz, holotype (left lateral view)<bold>127</bold> <italic><tp:taxon-name>Chlaenius leishanensis</tp:taxon-name></italic> Kirschenhofer (dorsal view)<bold>128</bold> <italic><tp:taxon-name>Chlaenius leishanensis</tp:taxon-name></italic> Kirschenhofer (left lateral view)<bold>129</bold> <italic><tp:taxon-name>Chlaenius noguchii</tp:taxon-name></italic>Bates (dorsal view)<bold>130</bold> <italic><tp:taxon-name>Chlaenius noguchii</tp:taxon-name></italic>Bates (left lateral view). Scale lines: A = 1.0 mm (<xref ref-type="fig" rid="F12">Figs 117, 119, 121, 123, 125, 127, 129</xref>); B = 0.5 mm (<xref ref-type="fig" rid="F12">Figs 118, 120, 122, 124, 126, 128, 130</xref>).</p></caption><graphic xmlns:xlink="http://www.w3.org/1999/xlink" xlink:href="ZooKeys-128-015-g012.jpg" position="float" orientation="portrait" xlink:type="simple"/></fig><fig id="F14" position="float" orientation="portrait"><label>Figures 146–151.</label><caption><p>Photographs of habitats for <italic><tp:taxon-name>Chlaenius (Lithochlaenius)</tp:taxon-name></italic> spp. <bold>146</bold> <italic><tp:taxon-name>Chlaenius chuanqianensis</tp:taxon-name></italic> sp. n., Dabaitang, Xishui county, North Guizhou, China<bold>147</bold> <italic><tp:taxon-name>Chlaenius anchomenoides</tp:taxon-name></italic> Bates, Goorais valley, Pakistan (Provided by Dr. Muhammad Abbas in Pakistan Museum of Natural History)<bold>148</bold> <italic><tp:taxon-name>Chlaenius propeagilis</tp:taxon-name></italic> sp. n., Gaoligongshan, Yunnan, China<bold>149</bold> <italic><tp:taxon-name>Chlaenius leishanensis</tp:taxon-name></italic> Kirschenhofer,Xiaodanjiang, Leigongshan, Leishan county, Southeast Guizhou, China<bold>150</bold><italic><tp:taxon-name>Chlaenius chuanqianensis</tp:taxon-name></italic> sp. n. and <italic><tp:taxon-name>Chlaenius agiloides</tp:taxon-name></italic> Jedlička, Jinshajiang, Sichuan<bold>151</bold> <italic><tp:taxon-name>Chlaenius rambouseki</tp:taxon-name></italic> Lutshnik, Ussri river, Heilongjiang, China.</p></caption><graphic xmlns:xlink="http://www.w3.org/1999/xlink" xlink:href="ZooKeys-128-015-g014.jpg" position="float" orientation="portrait" xlink:type="simple"/></fig><fig id="F16" position="float" orientation="portrait"><label>Figure 158.</label><caption><p>Map showing the known geographical distributions of <italic><tp:taxon-name>Chlaenius (Lithochlaenius)</tp:taxon-name></italic>spp.</p></caption><graphic xmlns:xlink="http://www.w3.org/1999/xlink" xlink:href="ZooKeys-128-015-g016.jpg" position="float" orientation="portrait" xlink:type="simple"/></fig></tp:treatment-sec></tp:taxon-treatment>
