# Supplementary material for: A key to species of subgenus Lithochlaenius (Coleoptera, Carabidae, Chlaeniini, Chlaenius), with descriptions of three new species
Source: Zookeys. 2011 Sep 9;(128):15–52. doi: 10.3897/zookeys.128.1804 (PMC3175138; doi:10.3897/zookeys.128.1804)
Supplement: XML Treatment for Chlaenius (Lithochlaenius) propeagilis [file zookeys.128.1804-treatment4.xml]

<!DOCTYPE tp:taxon-treatment
  PUBLIC "-//TaxonX//DTD Taxonomic Treatment Publishing DTD v0 20100105//EN" "tax-treatment-NSO.dtd">
<tp:taxon-treatment xmlns:tp="http://www.plazi.org/taxpub"><tp:treatment-meta><mixed-citation publication-type="journal"><person-group><name><surname>Valim</surname><given-names>Ye</given-names></name><name><surname>Kavanaugh</surname><given-names>David H.</given-names></name><name><surname>Shi</surname><given-names>Hongliang</given-names></name><name><surname>Liang</surname><given-names>Hongbin</given-names></name></person-group><article-title>A key to species of subgenus <italic>Lithochlaenius</italic> (Coleoptera, Carabidae, Chlaeniini, <italic>Chlaenius</italic>), with descriptions of three new species</article-title><source>Zookeys</source><day>9</day><month>9</month><year>2011</year><volume>2011</volume><issue>128</issue><fpage>15</fpage><lpage>52</lpage><pub-id pub-id-type="doi">10.3897/zookeys.128.1804</pub-id></mixed-citation></tp:treatment-meta><tp:nomenclature><tp:taxon-name>
                        <tp:taxon-name-part taxon-name-part-type="genus">Chlaenius</tp:taxon-name-part>
                        <tp:taxon-name-part taxon-name-part-type="subgenus"> (Lithochlaenius) </tp:taxon-name-part>
                        <tp:taxon-name-part taxon-name-part-type="species">propeagilis</tp:taxon-name-part>
                    <object-id xmlns:xlink="http://www.w3.org/1999/xlink" xlink:type="simple">urn:lsid:zoobank.org:act:0DB721CA-0192-49D6-BD14-A9320D1D574C</object-id>
                    <object-id xmlns:xlink="http://www.w3.org/1999/xlink" xlink:type="simple">http://species-id.net/wiki/Chlaenius_(Lithochlaenius)_propeagilis</object-id>
                    </tp:taxon-name><tp:taxon-authority>Liu &amp; Kavanaugh</tp:taxon-authority><tp:taxon-status xmlns:xlink="http://www.w3.org/1999/xlink" xlink:type="simple">sp. n.</tp:taxon-status><xref ref-type="fig" rid="F1">Figs 14–15</xref><xref ref-type="fig" rid="F2">20–21</xref><xref ref-type="fig" rid="F8">54</xref><xref ref-type="fig" rid="F9">68</xref><xref ref-type="fig" rid="F10">82</xref><xref ref-type="fig" rid="F11">98–99</xref><xref ref-type="fig" rid="F12">121–122</xref><xref ref-type="fig" rid="F14">148</xref><xref ref-type="fig" rid="F16">158</xref></tp:nomenclature><tp:treatment-sec sec-type="Types"><title>Types.</title><p> Holotype: male (IZCAS),"Southwest Yunnan, Gongshan, Dulongjiang, 0.5km N of Dizhengdang, <named-content xmlns:xlink="http://www.w3.org/1999/xlink" content-type="dwc:verbatimCoordinates" xlink:type="simple">28.08442, 98.32652</named-content>”/ "1880 m, 2004.10.29, David Kavanaugh Coll.”/ "Holotype <italic><tp:taxon-name>Chlaenius (Lithochlaenius) propeagilis</tp:taxon-name></italic> Liu &amp; Kavanaugh sp. n.” [red label]. Paratypes: Total 452 specimens (IZCAS, CASC): 1 male, "China, Yunnan Provin. Gongshan County, Cikai town, along street, <named-content xmlns:xlink="http://www.w3.org/1999/xlink" content-type="dwc:verbatimCoordinates" xlink:type="simple">N27°44'43", E98°39'53"</named-content>”/ "1500 m, 2006.5.5, Liang H.B, Ba Weidong”; 2 males, "China, Yunnan, Gongshan County, Cikai Township, Nu Jiang at Dashaba, N27.73845, E098.67092”/ "1430 m, 8–9 October 2002, Stop #DHK 2002–40, D.H. Kavanaugh, P.E. Marek &amp; H.B. Liang collectors”; 17 males and 11 females, "China, Yunnan Provin. Gongshan County, Cikai town, Pulahe, <named-content xmlns:xlink="http://www.w3.org/1999/xlink" content-type="dwc:verbatimCoordinates" xlink:type="simple">N27°46'08", E98°39'12"</named-content>”/ "1510 m, 2002.9.21–24, Liang Hongbin, Ba Weidong”; 1 male and 1 female, "China, Yunnan, Gongshan, Cikai Township, 3.3 airkm NW of Gongshan above hydropower diversion dam, 1530 m”/ "N27.77175, E098.64924, 24 September 2002, Stop # DHK 2002–028, D.H. Kavanaugh collector”; 2 males, "China, Yunnan Prov. Gongshan, Cikai Town, Pulahe joint of Nujiang, <named-content xmlns:xlink="http://www.w3.org/1999/xlink" content-type="dwc:verbatimCoordinates" xlink:type="simple">27.74843N, 98.66498E</named-content>”/ "1530m, 2004.10.23, D. Kavanaugh, Dong D.Z.”; 6 males and 6 females, "China, Yunnan Provin. Gongshan County, Cilou (Power Station), <named-content xmlns:xlink="http://www.w3.org/1999/xlink" content-type="dwc:verbatimCoordinates" xlink:type="simple">N27°46'14", E98°39'16"</named-content>”/ "1510m, 2002.5.6, Liang H.B, Ba Weidong, Yang Guodong, Li X.Q”; 5 males and 3 females, "China, Yunnan Provin. Gongshan County, Cikai town, Gazu Station, <named-content xmlns:xlink="http://www.w3.org/1999/xlink" content-type="dwc:verbatimCoordinates" xlink:type="simple">N27°44'35", E98°36'17"</named-content>”/ "1600–1750 m, 2002.5.5, Liang H.B, Ba Weidong”; 2 males, "China, Yunnan Provin. Gongshan County, Cikai town to Qiqi Station, N27.43086, E98.34150”/ "1700–2000m, 2002.4.29, Liang Hongbin, Ba W.D.”; 7 males and 26 females, "China, Yunnan, Gongshan, Cikai Township, 3.0 airkm N of Gongshan on Pula He at hydropower diversion dam, 1500 m”/ "N27.77055°, E098.65446°, 24 September 2002, Stop # DHK 2002–027, D.H. Kavanaugh, P.E. Marek &amp; D.Z. Dong collectors”; 3 males and 4 females (CASC), "CHINA, Yunnan Province, Gaoligong Shan, Nujiang Prefecture, Gongshan County, Qiqi He just above hydroelectric plant, 1500m”/ "N27.75748°, E98.66073°, 22 July 2000, Stop #00–269, D.H. Kavanaugh, Liang H.-B., &amp; Dong D.-Z. collectors”; 2 males and 4 females, "China, Yunnan, Gongshan, Bingzhongluo Township, 34km N of Gongshan at junction of Shuangla He and Nu Jiang, 1550m”/ "E27.96918°, E098.66198°, 25 September 2002, stop # DHK 2002–039, D.H. Kavanaugh, P.E. Marek &amp; D.Z. Dong collectors”; 4 males and 6 females, "China, Yunnan Prov. Gongshan, Bingzhongluo, Shuangla He, beach, <named-content xmlns:xlink="http://www.w3.org/1999/xlink" content-type="dwc:verbatimCoordinates" xlink:type="simple">27.96817N, 98.66187E</named-content>”/ "1520 m, 2004.10.22, D. Kavanaugh collector”; 12 males and 10 females, "China, Yunnan, Gongshan, Bingzhongluo, Shuanglahe, riverside, <named-content xmlns:xlink="http://www.w3.org/1999/xlink" content-type="dwc:verbatimCoordinates" xlink:type="simple">N27°58'59", E98°39'15"</named-content>”/ "1588 m, 2002.9.22–26, Liang H.B. Li Xiangqian”; 2 males and 5 females, "China, Yunnan, Gongshan, Bingzhongluo, Shuanglahe, riverside, <named-content xmlns:xlink="http://www.w3.org/1999/xlink" content-type="dwc:verbatimCoordinates" xlink:type="simple">N27°58'59", E98°39'15"</named-content>”/ "1588 m, 2002.7.20, Ba Weidong”; 5 males and 2 female, "China, Yunnan Prov. Gongshan, <!--PageBreak-->Dulongjiang, 0.5 km N of Dizhengdang, <named-content xmlns:xlink="http://www.w3.org/1999/xlink" content-type="dwc:verbatimCoordinates" xlink:type="simple">28.08442N, 98.32652E</named-content>”/ "1880 m, 2004.10.29; D. Kavanaugh, Dong D.Z.”; 7 males and 4 females, "China, Yunnan Provin. Gongshan County, Dulongjiang, Kongdang, headlamp, <named-content xmlns:xlink="http://www.w3.org/1999/xlink" content-type="dwc:verbatimCoordinates" xlink:type="simple">27.87764N, 98.33618E</named-content>”/ "1510m, 2006.8.27, David Kavanaugh”; 12 males and 17 females, "China, Yunnan Provin. Gongshan, Dulongjiang, Xianjiudang village, <named-content xmlns:xlink="http://www.w3.org/1999/xlink" content-type="dwc:verbatimCoordinates" xlink:type="simple">27.94092N, 98.33340E</named-content>”/ "1580m, 2004.11.4, D. Kavanaugh, Dong D.Z.”;1 male, "China, Yunnan, Fugong County, Shangpa Town, west bank of Nu Jiang, 1185 m, N26.90668, E098.86339”/ "13 October 2002, Stop #DHK 2002–047, D.H. Kavanaugh, P.E. Marek &amp; H.B. Liang, D.Z. Dong collectors”; 5 males and 3 females, "China, Yunnan Prov. Fugong, Shangpa Town, Nujiang, River, <named-content xmlns:xlink="http://www.w3.org/1999/xlink" content-type="dwc:verbatimCoordinates" xlink:type="simple">26.90650N, 98.86397E</named-content>”/ "1175 m, 2004.4.20, Liang H.B. coll.”; 9 males and 4 females, "China, Yunnan Prov. Fugong, Shangpa Town, Beach of Nujiang, <named-content xmlns:xlink="http://www.w3.org/1999/xlink" content-type="dwc:verbatimCoordinates" xlink:type="simple">26.90650N, 98.86397E</named-content>”/ 1175 m, 2005.8.20, Liang H.B. Zhang J.F. Dong D.Z.”; 7 males and 5 females, "China, Yunnan Prov. Fugong, Shangpa Town, Mugujia, riverside, <named-content xmlns:xlink="http://www.w3.org/1999/xlink" content-type="dwc:verbatimCoordinates" xlink:type="simple">26.86203N, 98.87142E</named-content>”/ 1177 m, 2005.8.22, Dong Dazhi collector”; 1 male and 2 females, "China, Yunnan Prov. Fugong, Shangpa, Mugujia, round waterfall, <named-content xmlns:xlink="http://www.w3.org/1999/xlink" content-type="dwc:verbatimCoordinates" xlink:type="simple">26.86203N, 98.87142E</named-content>”/ 1177 m, 2005.8.22, Liang H.B. Zhang J.F.”; 1 female, "China, Yunnan, Fugong, Lumadeng Township, 2km airkm S of Aludi on Nu Jiang, 1245 m, N27.09037, E098.87359”/ "20 September 2002, Stop # DHK 2002–022, D.H. Kavanaugh &amp; H.B. Liang collectors”; 1 female, "China, Yunnan Prov., Fugong, Pihe at junction of Nujiang River, <named-content xmlns:xlink="http://www.w3.org/1999/xlink" content-type="dwc:verbatimCoordinates" xlink:type="simple">26.53177N, 98.89753E</named-content>”/ "1060 m, 2004.4.20, D. Kavanaugh, C. Griswold”; 2 males and 6 females, "China, Yunnan, Lushui, Liuku, west bank of Nu Jiang, 960 m, N25.854, E098.852/ "15 October 2002, stop # DHK 2002–050, D.Z. Dong collector”; 1 male and 2 females, "China, Yunnan Provin. Lushui, Beach of Nujiang River, under stone, <named-content xmlns:xlink="http://www.w3.org/1999/xlink" content-type="dwc:verbatimCoordinates" xlink:type="simple">N25°51'20", E98°50'58"</named-content>”/ 800 m, 2002.9.19, Liang Hongbin”; 2 males and 2 females (CASC), "CHINA, Yunnan Province, Gaoligongshan Mountains, Nujiang Prefecture, Lushui County, Salween River, 17 km N of Liuku, 970m”/ "<named-content xmlns:xlink="http://www.w3.org/1999/xlink" content-type="dwc:verbatimCoordinates" xlink:type="simple">25°58.7'N, 98°50.4'E</named-content>, 21 October 1998, Stop #98–120, D.H. Kavanaugh &amp; C.-L. Long collectors”; 2 females (CASC), "CHINA, Yunnan Province, Nujiang Prefecture, Lushui County, Liuku Township, Liuku, 800m”/ "<named-content xmlns:xlink="http://www.w3.org/1999/xlink" content-type="dwc:verbatimCoordinates" xlink:type="simple">25.86010°N, 98.85155°E</named-content>, 25–26 June 2000, Stop #00–7, D.H. Kavanaugh &amp; Liang H.-B. collectors”; 4 males and 5 females (CASC), "CHINA, Yunnan Province, Nujiang Prefecture, Lushui County, San jiang Township, Nu Jiang, 790m”/ "<named-content xmlns:xlink="http://www.w3.org/1999/xlink" content-type="dwc:verbatimCoordinates" xlink:type="simple">25.72964°N, 98.87180°E</named-content>, 26 June 2000, Stop #00–9, D.H. Kavanaugh &amp; Liang H.-B. collectors”; 7 male and 7 females, "China, Yunnan Prov. Baoshan, Longyang, Bawan, Dongfengqiao, <named-content xmlns:xlink="http://www.w3.org/1999/xlink" content-type="dwc:verbatimCoordinates" xlink:type="simple">24.98742N, 98.87047E</named-content>”/ "670 m, 2005.6.1, D. Kavanaugh, Dong D.Z.”; 15 male and 16 females, "China, Yunnan Prov. Baoshan, Longyang, Bawan, Dongfengqiao, <named-content xmlns:xlink="http://www.w3.org/1999/xlink" content-type="dwc:verbatimCoordinates" xlink:type="simple">24.98535N, 98.87382E</named-content>”/ "670 m, 2005.5.29–6.1, Liang H.B. Dong D.Z.”; 1 male, "China, Yunnan Prov. Tengchong, Mangbang, Longwenqiao, <named-content xmlns:xlink="http://www.w3.org/1999/xlink" content-type="dwc:verbatimCoordinates" xlink:type="simple">25.02329N, 98.67710E</named-content>”/ "1290 m, 2006.6.5, Liang H.B. Hu P.”; 6 males and 7 females, "China, Yunnan Prov. Tengchong, Mangbang, Longwenqiao, beach, <named-content xmlns:xlink="http://www.w3.org/1999/xlink" content-type="dwc:verbatimCoordinates" xlink:type="simple">25.02396N, 98.67675E</named-content>”/ "1285 m, 2006.6.5, David Kavanaugh”; 3 males and 1 female, "China, Yunnan Province, Tengchong, Shangying, <named-content xmlns:xlink="http://www.w3.org/1999/xlink" content-type="dwc:verbatimCoordinates" xlink:type="simple">N25°02'29.7", E98°40'22.9"</named-content>” / "1335 m, 2003.10.19, Liang H.B, Shi X.C.”; 2 males and 8 females,<!--PageBreak--> "China, Yunnan Prov. Tengchong Co., Wuhe Town, Longjiangqiao, <named-content xmlns:xlink="http://www.w3.org/1999/xlink" content-type="dwc:verbatimCoordinates" xlink:type="simple">24.89499N, 98.67510E</named-content>”/ "1205 m, 2005.V.24, Kavanaugh D. Dong D.Z.”; 1 female, "China, Yunnan Province, Tengchong, Wuhe Township, Longjiang Bridge on Longchuanjiang”/ "<named-content xmlns:xlink="http://www.w3.org/1999/xlink" content-type="dwc:verbatimCoordinates" xlink:type="simple">N24.89889, E098.67667</named-content>, 1215 m, 28 October 2003, under rocks, Dong D.Z. collector”; 17 males and 9 females, "China, Yunnan Prov. Tengchong, Wuhe, Longjiangqiao, beach, <named-content xmlns:xlink="http://www.w3.org/1999/xlink" content-type="dwc:verbatimCoordinates" xlink:type="simple">24.89176N, 98.67551E</named-content>”/ "1230 m, 2006.6.3, Kavanaugh D. Brett R.”; 4 males and 4 females, "China, Yunnan Prov. Tengchong Co., Wuhe Town, Longjiangqiao, <named-content xmlns:xlink="http://www.w3.org/1999/xlink" content-type="dwc:verbatimCoordinates" xlink:type="simple">24.89284N, 98.67439E</named-content>”/ "1210 m, 2005.V.24, Liang H.B. Yang J.L”; 1 male, "China, Yunnan Prov. Tengchong, Wuhe, Longjiangqiao, beach, <named-content xmlns:xlink="http://www.w3.org/1999/xlink" content-type="dwc:verbatimCoordinates" xlink:type="simple">24.89293N, 98.67489E</named-content>”/ "1220 m, 2006.6.3, Liang H.B. Hu P.”; 3 males, "China, Yunnan Province, Tengchong Co. Qushi Township, Shuang He Cun, <named-content xmlns:xlink="http://www.w3.org/1999/xlink" content-type="dwc:verbatimCoordinates" xlink:type="simple">N25.32555, E098.60861</named-content>”/ "1464 m, 21 October 2003, under rocks, Dong D.Z. collector”; 2 males, "China, Yunnan Prov. Tengchong, Qushi, Xiangyangqiao, beach, <named-content xmlns:xlink="http://www.w3.org/1999/xlink" content-type="dwc:verbatimCoordinates" xlink:type="simple">25.21221N, 98.57836E</named-content>”/ "1500 m, 2006.V.24, David Kavanaugh”; 2 females, "China, Yunnan Prov. Tengchong, Qushi, Xiangyangqiao, beach, <named-content xmlns:xlink="http://www.w3.org/1999/xlink" content-type="dwc:verbatimCoordinates" xlink:type="simple">25.23939N, 98.62723E</named-content>”/ "1440 m, 2006.V.24, David Kavanaugh”; 11 males and 14 females (CASC), "CHINA, Yunnan Province, Gaoligongshan Mountains, Baoshan Prefecture, Tengchong County, Longchuan River at Longkou village”/ ”<named-content xmlns:xlink="http://www.w3.org/1999/xlink" content-type="dwc:verbatimCoordinates" xlink:type="simple">25°16.9'N, 98°35.5'E</named-content>, 1500 m, 25 October 1998, Stop #98–126, D.H. Kavanaugh, C.E. Griswold, &amp; C.-L. Long collectors”; 6 males and 1 female, "China, Yunnan Prov. Tengchong, Qushi, Longkou, beach, <named-content xmlns:xlink="http://www.w3.org/1999/xlink" content-type="dwc:verbatimCoordinates" xlink:type="simple">25.28175N, 98.59246E</named-content>”/ "1500 m, 2006.6.6, David Kavanaugh”; 5 males and 1 female (CASC), "CHINA, Yunnan Province, Gaoligongshan Mountains, Baoshan Prefecture, Tengchong County, Longchuan River at Longkou village”/ <named-content xmlns:xlink="http://www.w3.org/1999/xlink" content-type="dwc:verbatimCoordinates" xlink:type="simple">"25°16.9'N, 98°35.5'E</named-content>, 1500 m, 2 November 1998, Stop #98–128, D.H. Kavanaugh, C.E. Griswold, C.-L. Long, R. Li, &amp; H.-X. He collectors”; 3 males and 5 females, "China, Yunnan Prov. Tengchong, Qushi, Qinqiao, <named-content xmlns:xlink="http://www.w3.org/1999/xlink" content-type="dwc:verbatimCoordinates" xlink:type="simple">25.27236N, 98.60093E</named-content>”/ "1460 m, 2006.6.2–6, David Kavanaugh, Brett R.”; 4 males and 4 females, "China, Yunnan Province, Tengchong, Zhoujiapo Village, <named-content xmlns:xlink="http://www.w3.org/1999/xlink" content-type="dwc:verbatimCoordinates" xlink:type="simple">N25.33222, E098.67611</named-content>”/ "1740 m, 24 October 2003, under rocks Dong D.Z. collector”; 3 males, "China, Yunnan Prov. Tengchong, Jietou, Yonganqiao, beach, <named-content xmlns:xlink="http://www.w3.org/1999/xlink" content-type="dwc:verbatimCoordinates" xlink:type="simple">25.32502N, 98.70459E</named-content>”/ "1470 m, 2006.V.24, Liang H.B.”; 2 males and 1 female, "China, Yunnan Prov. Tengchong, Jietou, Yonganqiao, beach, <named-content xmlns:xlink="http://www.w3.org/1999/xlink" content-type="dwc:verbatimCoordinates" xlink:type="simple">25.32504N, 98.60959E</named-content>”/ "1470 m, 2006.5.24, Kavanaugh D. Brett R.”; 1 male, "China, Yunnan Prov. Tengchong, Hehua, Dengma, on beach, <named-content xmlns:xlink="http://www.w3.org/1999/xlink" content-type="dwc:verbatimCoordinates" xlink:type="simple">24.92346N, 98.38612E</named-content>”/ "1105 m, 2006.6.2, Kavanaugh D. Brett R.”; 3 males and 1 female, "China, Yunnan Province, Jingping Co., Mengla Town, Mengla-daqiao, River side <named-content xmlns:xlink="http://www.w3.org/1999/xlink" content-type="dwc:verbatimCoordinates" xlink:type="simple">22˚39'45.7",103˚04'44.7"</named-content>”/ "312m, 2003.12.15, day, Liang H B, Boris Kataev Colls.”; 12 males and 10 females (IZCAS), "Yunnan, Jingdong, 1100m”/ "1982.IV.29–V.2, Yu P.Y.&amp; Liao S.B.”; 1 female, "Yunnan, Honghe Prefecture, Lvchun, Huanglianshan, 2009.V. 16, Bai X. X. coll.” 2 males and 1 female, "Yunnan, Menglun, Xishuanbanna Botanical Garden”, "2005.5.22, light trap, Zheng Guo leg.”; 3 males and 5 females, "China, Sichuan, Yajiang, Hekou Town, Shabeihou, Yalongjiang, <named-content xmlns:xlink="http://www.w3.org/1999/xlink" content-type="dwc:verbatimCoordinates" xlink:type="simple">N30.00020, E101.01526</named-content>”/ "2583m, 2009.5.27–28, <!--PageBreak--><!--PageBreak--><!--PageBreak-->Liang H.B.”; 1 female (IZCAS), "China, Tibet, Bomi Yi"ong, Tangmai bridge, Beach of Yi"ong Zangbo, <named-content xmlns:xlink="http://www.w3.org/1999/xlink" content-type="dwc:verbatimCoordinates" xlink:type="simple">30.09633N, 95.06577E</named-content>”/ "2035m, 2006.8.30 N, Liang H.B., Song Z.S.”. Each paratype with an additional yellow label: "Paratype <italic><tp:taxon-name>Chlaenius (Lithochlaenius) propeagilis</tp:taxon-name></italic> Liu &amp; Kavanaugh sp. n.”</p></tp:treatment-sec><tp:treatment-sec sec-type="Diagnosis"><title>Diagnosis.</title><p>Antennomere 1 elongate ovoid (<xref ref-type="fig" rid="F8">Fig. 54</xref>); color of antennomeres 1–3 lighter than antennomeres 4–11; intervals 1–5 almost glabrous medially, with one or two rows of pubescence at each lateral side, more evenly pubescent near apex (<xref ref-type="fig" rid="F10">Fig. 82</xref>); apical lamella of aedeagus moderately triangular (<xref ref-type="fig" rid="F12">Fig. 121</xref>), thick and reflexed in lateral view (<xref ref-type="fig" rid="F12">Fig. 122</xref>).</p></tp:treatment-sec><tp:treatment-sec sec-type="Description"><title>Description.</title><p>Total length = 15.50–17.00 mm (mean = 15.71), width = 5.60–6.13 mm (mean = 5.81); HW = 2.75–2.95 mm (mean = 2.82), EYL = 1.00–1.15 mm (mean = 1.09), ratio Ant3/Ant1 = 1.73–1.93 (mean = 1.81), PL/PW = 0.78–0.85 (mean = 0.83), EL/EW = 1.62–1.79 (mean = 1.73), EL/ PL = 1.29–1.45 (mean = 1.36).</p><p>Head and pronotum black with green or coppery metallic luster; elytra black; ventral surface black, with some slight metallic reflection; coxae almost black; mandibles dark brown; antennomeres 4–11, palpomere, trochanters, tibiae at both ends, and tarsomeres reddish or brown; antennomeres 1–3, femora and middle portions of tibiae yellow or yellowish-brown.</p><p>Head rugose near eyes and occiput, vertex sparsely rugose; eyes prominent; antennomere 1 elongate–ovoid (<xref ref-type="fig" rid="F8">Fig. 54</xref>); labrum concave at apex, with distinct microsculpture; mentum tooth emarginate apically.</p><p>Pronotum cordate, moderately convex; lateral margins bordered; disk almost smooth, sparsely rugose and setose near base and lateral margins; basal foveae moderately deep.</p><p>Elytra widest at mid-length; humeral angle obtuse (<xref ref-type="fig" rid="F9">Fig. 68</xref>); striae deep, punctate; intervals moderately convex, intervals 1–5 almost glabrous medially, with a row of pubescence laterally, intervals more evenly pubescent near apex (<xref ref-type="fig" rid="F10">Fig. 82</xref>); intervals 6–9 pubescent throughout and with intervals 7–9 more densely pubescent than 6.</p><p>Abdominal sterna bordered, densely pubescent laterally; sterna IV–VI sparsely pubescent medially; sternum VII rugose–pubescent, with apex narrowly rounded or subobtuse in males (<xref ref-type="fig" rid="F11">Fig. 98</xref>), more broadly rounded in female (<xref ref-type="fig" rid="F11">Fig. 99</xref>).</p><p>Apical lamella of aedeagus moderately triangular (<xref ref-type="fig" rid="F12">Fig. 121</xref>), thick and bent ventrally (<xref ref-type="fig" rid="F12">Fig. 122</xref>). Gonostylus (<xref ref-type="fig" rid="F1">Figs 14–15</xref>).</p></tp:treatment-sec><tp:treatment-sec sec-type="Etymology"><title>Etymology.</title><p> The Latinized name<italic>propeagilis</italic> refers to the similarity of members of this species to those of <italic><tp:taxon-name>Chlaenius agilis</tp:taxon-name></italic>.</p></tp:treatment-sec><tp:treatment-sec sec-type="Distribution"><title>Geographical distribution.</title><p><xref ref-type="fig" rid="F16">Fig. 158</xref>. Known only from southeastern Tibet and Yunnan Province, China.</p></tp:treatment-sec><tp:treatment-sec sec-type="Remarks"><title>Remarks.</title><p> Mensural data cited in the description were based on measurements obtained from 5 males and 5 females selected for maximum variation.</p><p>Specimens of <italic><tp:taxon-name>Chlaenius (Lithochlaenius)</tp:taxon-name></italic> collected from western Yunnan were initially determined as <italic><tp:taxon-name>Chlaenius agilis</tp:taxon-name></italic> Chaudoir. However, after comparison of the ma<!--PageBreak-->le genitalia with those of type specimens of <italic><tp:taxon-name>Chlaenius agilis</tp:taxon-name></italic>, we are convinced that they represent a distinct new species. Males differ from those of <italic><tp:taxon-name>Chlaenius agilis</tp:taxon-name></italic> in having the median lobe of aedeagus gradually bent near the base in lateral view (<xref ref-type="fig" rid="F12">Fig. 122</xref>), whereas <italic><tp:taxon-name>Chlaenius agilis</tp:taxon-name></italic> males have the median lobe abruptly bent with a depression near the base (<xref ref-type="fig" rid="F12">Fig. 124</xref>).</p><p>This species is clearly very closely related to <italic><tp:taxon-name>Chlaenius agilis</tp:taxon-name></italic>. At present, the known ranges of these two species are broadly disjunct (<xref ref-type="fig" rid="F16">Fig. 158</xref>). We know of no locality records for any <italic><tp:taxon-name>Chlaenius (Lithochlaenius)</tp:taxon-name></italic> species from the intervening area (i.e., between northcentral India and southeastern Tibet and western Yunnan Province. Whether this distributional gap represents a real disjunction or is only an artifact of inadequate collecting in the area to date can only be determined from additional sampling efforts in the region. It would be particularly informative to determine whether or not any populations representing the <italic>propeagilis/agilis</italic> lineage occur in the region and, if so, whether or not males display intermediate genitalic traits.</p></tp:treatment-sec><tp:treatment-sec><!--Section generated to contain objects referenced in tp:taxon-treatment.--><fig id="F1" position="float" orientation="portrait"><label>Figures 1–15.</label><caption><p>Character states of <italic><tp:taxon-name>Chlaenius (Lithochlaenius)</tp:taxon-name></italic> spp. <bold>Figs 1–13</bold> <italic><tp:taxon-name>Chlaenius rambouseki</tp:taxon-name></italic> Lutshnik<bold>1</bold> pronotum<bold>2</bold> site of hind angle seta<bold>3</bold> elytral base showing the site of basal pore<bold>4</bold> abdominal sterna showing the pubescence<bold>5</bold> male anterior tarsomere 4 in dorsal view<bold>6</bold> male anterior tarsomere 4 in ventral view<bold>7</bold> female anterior tarsomere 4 in dorsal view<bold>8</bold> female anterior tarsomere 4 in ventral view<bold>9</bold> antennomeres 1–5 showing antennomere 3 distinctly longer than 1 and 2 ones combined<bold>10</bold> metepisternum<bold>11</bold> aedeagus, showing the basic structure of the aedeagus in <italic><tp:taxon-name>Lithochlaenius</tp:taxon-name></italic> species<bold>12</bold> female gonostylus in ventral view<bold>13</bold> female gonostylus in lateral view<bold>14</bold> female gonostylus of <italic><tp:taxon-name>Chlaenius propeagilis</tp:taxon-name></italic> sp. n. in ventral view<bold>15</bold> female gonostylus of <italic><tp:taxon-name>Chlaenius propeagilis</tp:taxon-name></italic> sp. n. in lateral view.</p></caption><graphic xmlns:xlink="http://www.w3.org/1999/xlink" xlink:href="ZooKeys-128-015-g001.jpg" position="float" orientation="portrait" xlink:type="simple"/></fig><fig id="F2" position="float" orientation="portrait"><label>Figures 16–21.</label><caption><p>Habitus of <italic><tp:taxon-name>Chlaenius (Lithochlaenius)</tp:taxon-name></italic> spp<bold>16</bold> <italic><tp:taxon-name>Chlaenius chuanqianensis</tp:taxon-name></italic> sp. n., holotype, male, dorsal view<bold>17</bold> <italic><tp:taxon-name>Chlaenius chuanqianensis</tp:taxon-name></italic> sp. n., holotype, male, ventral view<bold>18</bold> <italic><tp:taxon-name>Chlaenius linwensini</tp:taxon-name></italic> sp. n., holotype, male, dorsal view<bold>19</bold> <italic><tp:taxon-name>Chlaenius linwensini</tp:taxon-name></italic> sp.n., holotype, male, ventral view<bold>20</bold> <italic><tp:taxon-name>Chlaenius propeagilis</tp:taxon-name></italic> sp. n., holotype, male, dorsal view<bold>21</bold> <italic><tp:taxon-name>Chlaenius propeagilis</tp:taxon-name></italic> sp. n., holotype, male, ventral view. Scale line = 5.0 mm.</p></caption><graphic xmlns:xlink="http://www.w3.org/1999/xlink" xlink:href="ZooKeys-128-015-g002.jpg" position="float" orientation="portrait" xlink:type="simple"/></fig><fig id="F8" position="float" orientation="portrait"><label>Figures 52–65.</label><caption><p>Antennomere 1 of <italic><tp:taxon-name>Chlaenius (Lithochlaenius)</tp:taxon-name></italic> species<bold>52</bold> <italic><tp:taxon-name>Chlaenius chuanqianensis</tp:taxon-name></italic> sp. n., holotype<bold>53</bold> <italic><tp:taxon-name>Chlaenius linwensini</tp:taxon-name></italic> sp. n., holotype<bold>54</bold> <italic><tp:taxon-name>Chlaenius propeagilis</tp:taxon-name></italic> sp. n., holotype<bold>55</bold> <italic><tp:taxon-name>Chlaenius agilis</tp:taxon-name></italic> Chaudoir, holotype<bold>56</bold> <italic><tp:taxon-name>Chlaenius formosensis</tp:taxon-name></italic> Lorenz, CCCC<bold>57</bold> <italic><tp:taxon-name>Chlaenius leishanensis</tp:taxon-name></italic> Kirschenhofer, IZCAS<bold>58</bold> <italic><tp:taxon-name>Chlaenius noguchii</tp:taxon-name></italic> Bates, IZCAS<bold>59</bold> <italic><tp:taxon-name>Chlaenius wrasei</tp:taxon-name></italic> Kirschenhofer, IZCAS<bold>60</bold> <italic><tp:taxon-name>Chlaenius agiloides</tp:taxon-name></italic> Jedlička, IZCAS<bold>61</bold> <italic><tp:taxon-name>Chlaenius rambouseki</tp:taxon-name></italic> Lutshnik from Ussuri region, IZCAS<bold>62</bold> <italic><tp:taxon-name>Chlaenius anchomenoides</tp:taxon-name></italic> Bates, paratype<bold>63</bold> <italic><tp:taxon-name>Chlaenius nuristanus</tp:taxon-name></italic> Jedlička, paratype<bold>64</bold> <italic><tp:taxon-name>Chlaenius nuristanus</tp:taxon-name></italic> a. <italic>rubridipes</italic> Jedlička, paratype<bold>65</bold> <italic><tp:taxon-name>Chlaenius rambouseki</tp:taxon-name></italic> Lutshnik from Taiwan,CCCC. Scale line = 1.0 mm.</p></caption><graphic xmlns:xlink="http://www.w3.org/1999/xlink" xlink:href="ZooKeys-128-015-g008.jpg" position="float" orientation="portrait" xlink:type="simple"/></fig><fig id="F9" position="float" orientation="portrait"><label>Figures 66–79.</label><caption><p>Humeral region of elytra of <italic><tp:taxon-name>Chlaenius (Lithochlaenius)</tp:taxon-name></italic> spp<bold>66</bold> <italic><tp:taxon-name>Chlaenius chuanqianensis</tp:taxon-name></italic> sp. n., holotype<bold>67</bold> <italic><tp:taxon-name>Chlaenius linwensini</tp:taxon-name></italic> sp. n., holotype<bold>68</bold> <italic><tp:taxon-name>Chlaenius propeagilis</tp:taxon-name></italic> sp. n., holotype<bold>69</bold> <italic><tp:taxon-name>Chlaenius agilis</tp:taxon-name></italic> Chaudoir, holotype<bold>70</bold> <italic><tp:taxon-name>Chlaenius formosensis</tp:taxon-name></italic> Lorenz, CCCC<bold>71</bold> <italic><tp:taxon-name>Chlaenius leishanensis</tp:taxon-name></italic> Kirschenhofer, IZCAS<bold>72</bold> <italic><tp:taxon-name>Chlaenius noguchii</tp:taxon-name></italic> Bates, IZCAS<bold>73</bold> <italic><tp:taxon-name>Chlaenius  wrasei</tp:taxon-name></italic> Kirschenhofer, IZCAS<bold>74</bold> <italic><tp:taxon-name>Chlaenius agiloides</tp:taxon-name></italic> Jedlička, IZCAS<bold>75</bold> <italic><tp:taxon-name>Chlaenius rambouseki</tp:taxon-name></italic> Lutshnik from Ussuri region, ZCAS<bold>76</bold> <italic><tp:taxon-name>Chlaenius anchomenoides</tp:taxon-name></italic> Bates, paratype<bold>77</bold> <italic><tp:taxon-name>Chlaenius nuristanus</tp:taxon-name></italic> Jedlička, paratype<bold>78</bold> <italic><tp:taxon-name>Chlaenius nuristanus</tp:taxon-name></italic> Jedlička, paratype<bold>79</bold> <italic><tp:taxon-name>Chlaenius rambouseki</tp:taxon-name></italic>Lutshnik from Taiwan, CCCC. Scale line = 1.0 mm.</p></caption><graphic xmlns:xlink="http://www.w3.org/1999/xlink" xlink:href="ZooKeys-128-015-g009.jpg" position="float" orientation="portrait" xlink:type="simple"/></fig><fig id="F10" position="float" orientation="portrait"><label>Figures 80–93.</label><caption><p>Elytral intervals of <italic><tp:taxon-name>Chlaenius (Lithochlaenius)</tp:taxon-name></italic> spp. <bold>80</bold> <italic><tp:taxon-name>Chlaenius chuanqianensis</tp:taxon-name></italic> sp. n., holotype<bold>81</bold> <italic><tp:taxon-name>Chlaenius linwensini</tp:taxon-name></italic> sp. n., holotype<bold>82</bold> <italic><tp:taxon-name>Chlaenius propeagilis</tp:taxon-name></italic> sp. n., holotype<bold>83</bold> <italic><tp:taxon-name>Chlaenius agilis</tp:taxon-name></italic> Chaudoir, holotype<bold>84</bold> <italic><tp:taxon-name>Chlaenius formosensis</tp:taxon-name></italic> Lorenz, CCCC<bold>85</bold> <italic><tp:taxon-name>Chlaenius leishanensis</tp:taxon-name></italic>, IZCAS<bold>86</bold> <italic><tp:taxon-name>Chlaenius noguchii</tp:taxon-name></italic> Bates, IZCAS<bold>87</bold> <italic><tp:taxon-name>Chlaenius wrasei</tp:taxon-name></italic> Kirschenhofer, IZCAS<bold>88</bold> <italic><tp:taxon-name>Chlaenius agiloides</tp:taxon-name></italic> Jedlička, IZCAS<bold>89</bold> <italic><tp:taxon-name>Chlaenius rambouseki</tp:taxon-name></italic> Lutshnik from Ussuri region, IZCAS<bold>90</bold> <italic><tp:taxon-name>Chlaenius anchomenoides</tp:taxon-name></italic> Bates, paratype<bold>91</bold> <italic><tp:taxon-name>Chlaenius nuristanus</tp:taxon-name></italic>Jedlička, paratype<bold>92</bold> <italic><tp:taxon-name>Chlaenius nuristanus</tp:taxon-name></italic> Jedlička, paratype<bold>93</bold> <italic><tp:taxon-name>Chlaenius rambouseki</tp:taxon-name></italic> Lutshnik from Taiwan<italic>,</italic>CCCC. Scale line = 1.0 mm.</p></caption><graphic xmlns:xlink="http://www.w3.org/1999/xlink" xlink:href="ZooKeys-128-015-g010.jpg" position="float" orientation="portrait" xlink:type="simple"/></fig><fig id="F11" position="float" orientation="portrait"><label>Figures 94–116.</label><caption><p>Abdominal sternum VII (ventral aspect) of <italic><tp:taxon-name>Chlaenius (Lithochlaenius)</tp:taxon-name></italic> species<bold>94</bold> <italic><tp:taxon-name>Chlaenius chuanqianensis</tp:taxon-name></italic> sp. n., male, holotype<bold>95</bold> <italic><tp:taxon-name>Chlaenius chuanqianensis</tp:taxon-name></italic> sp. n., female, paratype<bold>96</bold> <italic><tp:taxon-name>Chlaenius linwensini</tp:taxon-name></italic> sp. n., male, holotype<bold>97</bold> <italic><tp:taxon-name>Chlaenius linwensini</tp:taxon-name></italic> sp. n., female, paratype<bold>98</bold> <italic><tp:taxon-name>Chlaenius propeagilis</tp:taxon-name></italic> sp. n., male, holotype<bold>99</bold> <italic><tp:taxon-name>Chlaenius propeagilis</tp:taxon-name></italic> sp. n., female, paratype<bold>100</bold> <italic><tp:taxon-name>Chlaenius agilis</tp:taxon-name></italic> Chaudoir, male, holotype<bold>101</bold> <italic><tp:taxon-name>Chlaenius formosensis</tp:taxon-name></italic> Lorenz, male<bold>102</bold> <italic><tp:taxon-name>Chlaenius formosensis</tp:taxon-name></italic> Lorenz, female<bold>103</bold> <italic><tp:taxon-name>Chlaenius leishanensis</tp:taxon-name></italic> Kirschenhofer, male<bold>104</bold> <italic><tp:taxon-name>Chlaenius leishanensis</tp:taxon-name></italic> Kirschenhofer, female<bold>105</bold> <italic><tp:taxon-name>Chlaenius noguchii</tp:taxon-name></italic> Bates, male<bold>106</bold> <italic><tp:taxon-name>Chlaenius noguchii</tp:taxon-name></italic> Bates, female<bold>107</bold> <italic><tp:taxon-name>Chlaenius wrasei</tp:taxon-name></italic> Kirschenhofer, male<bold>108</bold> <italic><tp:taxon-name>Chlaenius wrasei</tp:taxon-name></italic> Kirschenhofer, female<bold>109</bold> <italic><tp:taxon-name>Chlaenius agiloides</tp:taxon-name></italic> Jedlička, male<bold>110</bold> <italic><tp:taxon-name>Chlaenius agiloides</tp:taxon-name></italic> Jedlička, female<bold>111</bold> <italic><tp:taxon-name>Chlaenius rambouseki</tp:taxon-name></italic> Lutshnik, from Ussuri region, male<bold>112</bold> <italic><tp:taxon-name>Chlaenius rambouseki</tp:taxon-name></italic> Lutshnik from Ussuri region, female<bold>113</bold> <italic><tp:taxon-name>Chlaenius anchomenoides</tp:taxon-name></italic> Bates, male, paratype<bold>114</bold> <italic><tp:taxon-name>Chlaenius nuristanus</tp:taxon-name></italic> Jedlička, male, paratype<bold>115</bold> <italic><tp:taxon-name>Chlaenius nuristanus</tp:taxon-name></italic> Jedlička, female, paratype<bold>116</bold> <italic><tp:taxon-name>Chlaenius formosanus</tp:taxon-name></italic> Jedlička from Taiwan, male. Scale line = 1.0 mm.</p></caption><graphic xmlns:xlink="http://www.w3.org/1999/xlink" xlink:href="ZooKeys-128-015-g011.jpg" position="float" orientation="portrait" xlink:type="simple"/></fig><fig id="F12" position="float" orientation="portrait"><label>Figures 117–130.</label><caption><p>Aedeagi of <italic><tp:taxon-name>Chlaenius (Lithochlaenius)</tp:taxon-name></italic> species<bold>117</bold> <italic><tp:taxon-name>Chlaenius chuanqianensis</tp:taxon-name></italic> sp. n., holotype (dorsal view)<bold>118</bold> <italic><tp:taxon-name>Chlaenius chuanqianensis</tp:taxon-name></italic> sp. n., holotype (left lateral view)<bold>119</bold> <italic><tp:taxon-name>Chlaenius linwensini</tp:taxon-name></italic> sp. n., holotype (dorsal view)<bold>120</bold> <italic><tp:taxon-name>Chlaenius linwensini</tp:taxon-name></italic> sp. n., holotype (left lateral view)<bold>121</bold> <italic><tp:taxon-name>Chlaenius propeagilis</tp:taxon-name></italic> sp. n., holotype (dorsal view)<bold>122</bold> <italic><tp:taxon-name>Chlaenius propeagilis</tp:taxon-name></italic> sp. n., holotype (left lateral view)<bold>123</bold> <italic><tp:taxon-name>Chlaenius agilis</tp:taxon-name></italic> Chaudoir, holotype (dorsal view)<bold>124</bold> <italic><tp:taxon-name>Chlaenius agilis</tp:taxon-name></italic> Chaudoir, holotype (left lateral view)<bold>125</bold> <italic><tp:taxon-name>Chlaenius formosensis</tp:taxon-name></italic> Lorenz, holotype (dorsal view)<bold>126</bold> <italic><tp:taxon-name>Chlaenius formosensis</tp:taxon-name></italic> Lorenz, holotype (left lateral view)<bold>127</bold> <italic><tp:taxon-name>Chlaenius leishanensis</tp:taxon-name></italic> Kirschenhofer (dorsal view)<bold>128</bold> <italic><tp:taxon-name>Chlaenius leishanensis</tp:taxon-name></italic> Kirschenhofer (left lateral view)<bold>129</bold> <italic><tp:taxon-name>Chlaenius noguchii</tp:taxon-name></italic>Bates (dorsal view)<bold>130</bold> <italic><tp:taxon-name>Chlaenius noguchii</tp:taxon-name></italic>Bates (left lateral view). Scale lines: A = 1.0 mm (<xref ref-type="fig" rid="F12">Figs 117, 119, 121, 123, 125, 127, 129</xref>); B = 0.5 mm (<xref ref-type="fig" rid="F12">Figs 118, 120, 122, 124, 126, 128, 130</xref>).</p></caption><graphic xmlns:xlink="http://www.w3.org/1999/xlink" xlink:href="ZooKeys-128-015-g012.jpg" position="float" orientation="portrait" xlink:type="simple"/></fig><fig id="F14" position="float" orientation="portrait"><label>Figures 146–151.</label><caption><p>Photographs of habitats for <italic><tp:taxon-name>Chlaenius (Lithochlaenius)</tp:taxon-name></italic> spp. <bold>146</bold> <italic><tp:taxon-name>Chlaenius chuanqianensis</tp:taxon-name></italic> sp. n., Dabaitang, Xishui county, North Guizhou, China<bold>147</bold> <italic><tp:taxon-name>Chlaenius anchomenoides</tp:taxon-name></italic> Bates, Goorais valley, Pakistan (Provided by Dr. Muhammad Abbas in Pakistan Museum of Natural History)<bold>148</bold> <italic><tp:taxon-name>Chlaenius propeagilis</tp:taxon-name></italic> sp. n., Gaoligongshan, Yunnan, China<bold>149</bold> <italic><tp:taxon-name>Chlaenius leishanensis</tp:taxon-name></italic> Kirschenhofer,Xiaodanjiang, Leigongshan, Leishan county, Southeast Guizhou, China<bold>150</bold><italic><tp:taxon-name>Chlaenius chuanqianensis</tp:taxon-name></italic> sp. n. and <italic><tp:taxon-name>Chlaenius agiloides</tp:taxon-name></italic> Jedlička, Jinshajiang, Sichuan<bold>151</bold> <italic><tp:taxon-name>Chlaenius rambouseki</tp:taxon-name></italic> Lutshnik, Ussri river, Heilongjiang, China.</p></caption><graphic xmlns:xlink="http://www.w3.org/1999/xlink" xlink:href="ZooKeys-128-015-g014.jpg" position="float" orientation="portrait" xlink:type="simple"/></fig><fig id="F16" position="float" orientation="portrait"><label>Figure 158.</label><caption><p>Map showing the known geographical distributions of <italic><tp:taxon-name>Chlaenius (Lithochlaenius)</tp:taxon-name></italic>spp.</p></caption><graphic xmlns:xlink="http://www.w3.org/1999/xlink" xlink:href="ZooKeys-128-015-g016.jpg" position="float" orientation="portrait" xlink:type="simple"/></fig></tp:treatment-sec></tp:taxon-treatment>
