# Supplementary material for: A key to species of subgenus Lithochlaenius (Coleoptera, Carabidae, Chlaeniini, Chlaenius), with descriptions of three new species
Source: Zookeys. 2011 Sep 9;(128):15–52. doi: 10.3897/zookeys.128.1804 (PMC3175138; doi:10.3897/zookeys.128.1804)
Supplement: XML Treatment for Chlaenius (Lithochlaenius) agilis [file zookeys.128.1804-treatment5.xml]

<!DOCTYPE tp:taxon-treatment
  PUBLIC "-//TaxonX//DTD Taxonomic Treatment Publishing DTD v0 20100105//EN" "tax-treatment-NSO.dtd">
<tp:taxon-treatment xmlns:tp="http://www.plazi.org/taxpub"><tp:treatment-meta><mixed-citation publication-type="journal"><person-group><name><surname>Valim</surname><given-names>Ye</given-names></name><name><surname>Kavanaugh</surname><given-names>David H.</given-names></name><name><surname>Shi</surname><given-names>Hongliang</given-names></name><name><surname>Liang</surname><given-names>Hongbin</given-names></name></person-group><article-title>A key to species of subgenus <italic>Lithochlaenius</italic> (Coleoptera, Carabidae, Chlaeniini, <italic>Chlaenius</italic>), with descriptions of three new species</article-title><source>Zookeys</source><day>9</day><month>9</month><year>2011</year><volume>2011</volume><issue>128</issue><fpage>15</fpage><lpage>52</lpage><pub-id pub-id-type="doi">10.3897/zookeys.128.1804</pub-id></mixed-citation></tp:treatment-meta><tp:nomenclature><tp:taxon-name>
                        <tp:taxon-name-part taxon-name-part-type="genus">Chlaenius</tp:taxon-name-part>
                        <tp:taxon-name-part taxon-name-part-type="subgenus"> (Lithochlaenius) </tp:taxon-name-part>
                        <tp:taxon-name-part taxon-name-part-type="genus">agilis</tp:taxon-name-part>
                    <object-id xmlns:xlink="http://www.w3.org/1999/xlink" xlink:type="simple">http://species-id.net/wiki/Chlaenius_(Lithochlaenius)_agilis</object-id>
                    </tp:taxon-name><tp:taxon-authority>Chaudoir</tp:taxon-authority><xref ref-type="fig" rid="F3">Figs 22–23</xref><xref ref-type="fig" rid="F5">36</xref><xref ref-type="fig" rid="F6">41</xref><xref ref-type="fig" rid="F7">46–49</xref><xref ref-type="fig" rid="F8">55, 62–64</xref><xref ref-type="fig" rid="F9">69, 76–78</xref><xref ref-type="fig" rid="F10">83, 90–92</xref><xref ref-type="fig" rid="F11">100, 113–115</xref><xref ref-type="fig" rid="F2">123–124</xref><xref ref-type="fig" rid="F3">138–143</xref><xref ref-type="fig" rid="F14">147</xref><xref ref-type="fig" rid="F16">158</xref><tp:nomenclature-citation-list><tp:nomenclature-citation><tp:taxon-name>Chlaenius latro</tp:taxon-name><comment> LaFerté-Sénectère, 1851:250 (unavailable). Nomen nudum <bold>stat. n.</bold></comment></tp:nomenclature-citation><tp:nomenclature-citation><tp:taxon-name>Chlaenius agilis</tp:taxon-name><comment> Chaudoir, 1856:246; 1876:193; Kryzhanovskij, 1976:12</comment></tp:nomenclature-citation><tp:nomenclature-citation><tp:taxon-name>Chlaenius anchomenoides</tp:taxon-name><comment> Bates, 1889:212; Kirschenhofer, 1997:116; Kirschenhofer, 2005:490. <bold>syn. n.</bold></comment></tp:nomenclature-citation><tp:nomenclature-citation><tp:taxon-name>Chlaenius nuristanus</tp:taxon-name><comment> Jedlička, 1956:194; Kirschenhofer, 2005:490. <bold>syn. n.</bold></comment></tp:nomenclature-citation><tp:nomenclature-citation><tp:taxon-name>Chlaenius nuristanus</tp:taxon-name><comment> a. <italic>rubridipes</italic> Jedlička, 1956:194 (not available, ICZN Articles 10A and 45.6.2).</comment></tp:nomenclature-citation><tp:nomenclature-citation><tp:taxon-name>Stenochlaenius anchomenoides</tp:taxon-name><comment> Bates: Mandl, 1972:104</comment></tp:nomenclature-citation></tp:nomenclature-citation-list></tp:nomenclature><tp:treatment-sec sec-type="Specimens examined"><title>Specimens examined.</title><p> Total 15 specimens. <bold>India:</bold> type: male (MNHN), "<italic>agilis</italic> Chaud, Ind. orient bor. C. Boys.”/ "TYPE <italic>agilis</italic>”/ "Ex Musaeo Chaudoir”/ "agilis Chd”; Cotype: female (MNHN), "<italic>agilis</italic> Chaud, Ind. orient bor. C. Boys.”/ "TYPE agilis”/ "Ex Musaeo Chaudoir”/ "agilis Chd” ; Cotype: male (MNHN), "<italic>agilis</italic> Chaud, Ind. orient bor. C. Boys.”/ "<italic>latro</italic>”; 2 males and 3 females (CASC), "Bajaura, Kongra district (Indes Angl.)”/ "G. Babault, Juin 1914”/ "van Dyke collection”/ "<italic><tp:taxon-name>Chlaenius agilis</tp:taxon-name></italic>, Chaud., H.E. Andrewes det.”. 1 female (CASC), "W. Almora Divn, Kumaon U.P., Apr. 1917, HGC.”/ "Van Dyke Collection”. <bold>Pakistan:</bold> Cotype: 2 males (BMNH), "Goorais valley, 7000ft, V. 87”/ "H. E. Andrews Coll. B. M. 1945–97”/ "Ex coll. R. Oberthür”/ "<italic><tp:taxon-name>Chlaenius anchomenoides</tp:taxon-name></italic> Bates, cotype, H. E. Andrews det.”/ "Co-type”. <bold>Afghanistan</bold>: 1 female (MNHN), "J. Klapperich, Bashgultal, 1100m, Nuristan, 22.4.53, Afghanistan”/ "<italic><tp:taxon-name>Chlaenius nuristanus</tp:taxon-name></italic> sp. n, det. ING. JEDLICKA”/ "Type”;</p><p>Paratype: 2 males (MNHN), "J. Klapperich, Asmar, 900m, Kunartal, 3.4.53, O-Afghanistan”/ "<italic><tp:taxon-name>Chlaenius nuristanus</tp:taxon-name></italic> sp.n, det. ING. JEDLICKA”/ "PARATYPE”; Type: 1 male (MNHN), "J. Klapperich, Asmar, 900m, Kunartal, 3.4.53, O-Afghanistan”/ "<italic><tp:taxon-name>Chlaenius nuristanus</tp:taxon-name></italic> a. <italic>rubridipes</italic> n. det. ING. JEDLICKA”/ "TYPUS”; Cotype: 1 male (MNHN), "J. Klapperich, Asmar, 900m, Kunartal, 3.4.53, O-Afghanistan”/ "<italic><tp:taxon-name>Chlaenius nuristanus</tp:taxon-name></italic> a. <italic>rubridipes</italic> n. det. ING. JEDLICKA”/ "Cotype”.</p></tp:treatment-sec><tp:treatment-sec sec-type="Diagnosis"><title>Diagnosis.</title><p>Antennomere 1 elongate ovoid (<xref ref-type="fig" rid="F8">Figs 55, 62–64</xref>); basal two-thirds of intervals 1–5 glabrous medially, with one row of pubescence laterally near striae (<xref ref-type="fig" rid="F10">Figs 83, 90–92</xref>); aedeagus abruptly bent near base (<xref ref-type="fig" rid="F12">Figs 124</xref>, <xref ref-type="fig" rid="F13">139, 141, 143</xref>).</p></tp:treatment-sec><tp:treatment-sec sec-type="Description"><title>Description.</title><p>Total length = 15.50–16.00 mm (mean = 15.50), width = 5.60–6.10 mm (mean = 5.73); HW = 2.75–2.95 mm (mean = 2.82), EYL = 1.00–1.15 mm (mean =1.00), ratio Ant3/Ant1 = 1.67–1.83 (mean = 1.71), PL/PW = 0.84–0.85 (mean = 0.85), EL/EW = 1.63–1.73 (mean = 1.71), EYL/ PL = 1.15–1.44 (mean = 1.34). Mensural data cited in the description were obtained from type and cotype specimens examined.<!--PageBreak--></p><p>Head, pronotum and elytra black, with green or blue metallic luster; ventral surface black; mandibles and trochanters dark brown; palpomeres, femora, and tarsomeres brown to dark brown; antennae and tibiae yellow to brown (<xref ref-type="fig" rid="F3">Figs 22–23</xref>, <xref ref-type="fig" rid="F5">36</xref>–<xref ref-type="fig" rid="F6">41</xref>).</p><p>Head with vertex smooth or very sparsely punctate behind eyes; antennomere 1 elongate ovoid (<xref ref-type="fig" rid="F8">Figs 55, 62–64</xref>); labrum slightly emarginate at apex. Pronotum with disk smooth; basal foveae deep, sparsely punctate and pubescent (<xref ref-type="fig" rid="F3">Figs 22</xref>, <xref ref-type="fig" rid="F5">36, 38</xref>, <xref ref-type="fig" rid="F6">40</xref>). Elytra with intervals convex, basal two-thirds of intervals 1–5 glabrous medially, with one row of pubescence laterally near striae (<xref ref-type="fig" rid="F10">Figs 83, 90–92</xref>), intervals 6–9 and apical one-third of intervals 1–5 densely pubescent; striae deep, punctate; humeral angle obtuse (<xref ref-type="fig" rid="F9">Figs 69, 76–78</xref>). Abdominal sterna IV–VI sparsely pubescent medially; sternum VII rugose–pubescent, narrowly rounded apically in males (<xref ref-type="fig" rid="F11">Figs 100, 113–114</xref>), broadly rounded apically in females (<xref ref-type="fig" rid="F11">Fig. 115</xref>). Aedeagus abruptly bent near base, apical lamella round (<xref ref-type="fig" rid="F12">Figs 123</xref>, <xref ref-type="fig" rid="F13">138, 140, 142</xref>), thin and slight bent ventrally (<xref ref-type="fig" rid="F12">Figs 124</xref>, <xref ref-type="fig" rid="F13">139, 141, 143</xref>).</p><fig id="F7" position="float" orientation="portrait"><label>Figures 46–51.</label><caption><p>Labels of <italic><tp:taxon-name>Chlaenius (Lithochlaenius)</tp:taxon-name></italic> spp<bold>46</bold> holotype, <italic><tp:taxon-name>Chlaenius agilis</tp:taxon-name></italic> Chaudoir (see Figs 22–23)<bold>47</bold> Cotype, <italic><tp:taxon-name>Chlaenius anchomenoides</tp:taxon-name></italic> Bates (see <xref ref-type="fig" rid="F6">Figs 40–41</xref>)<bold>48</bold> Paratype, <italic><tp:taxon-name>Chlaenius nuristanus</tp:taxon-name></italic> Jedlička (see <xref ref-type="fig" rid="F6">Figs 42–43</xref>)<bold>49</bold> Cotype, <italic><tp:taxon-name>Chlaenius nuristanus</tp:taxon-name></italic> Jedlička (see Figs 44–45)<bold>50</bold> Holotype, <italic><tp:taxon-name>Chlaenius agiloides</tp:taxon-name></italic> Jedlička (see <xref ref-type="fig" rid="F7">Fig. 48</xref>) <bold>51</bold> Holotype, <italic><tp:taxon-name>Chlaenius formosanus</tp:taxon-name></italic> Jedlička (see <xref ref-type="fig" rid="F7">Fig 49</xref>).</p></caption><graphic xmlns:xlink="http://www.w3.org/1999/xlink" xlink:href="ZooKeys-128-015-g007.jpg" position="float" orientation="portrait" xlink:type="simple"/></fig><fig id="F8" position="float" orientation="portrait"><label>Figures 52–65.</label><caption><p>Antennomere 1 of <italic><tp:taxon-name>Chlaenius (Lithochlaenius)</tp:taxon-name></italic> species<bold>52</bold> <italic><tp:taxon-name>Chlaenius chuanqianensis</tp:taxon-name></italic> sp. n., holotype<bold>53</bold> <italic><tp:taxon-name>Chlaenius linwensini</tp:taxon-name></italic> sp. n., holotype<bold>54</bold> <italic><tp:taxon-name>Chlaenius propeagilis</tp:taxon-name></italic> sp. n., holotype<bold>55</bold> <italic><tp:taxon-name>Chlaenius agilis</tp:taxon-name></italic> Chaudoir, holotype<bold>56</bold> <italic><tp:taxon-name>Chlaenius formosensis</tp:taxon-name></italic> Lorenz, CCCC<bold>57</bold> <italic><tp:taxon-name>Chlaenius leishanensis</tp:taxon-name></italic> Kirschenhofer, IZCAS<bold>58</bold> <italic><tp:taxon-name>Chlaenius noguchii</tp:taxon-name></italic> Bates, IZCAS<bold>59</bold> <italic><tp:taxon-name>Chlaenius wrasei</tp:taxon-name></italic> Kirschenhofer, IZCAS<bold>60</bold> <italic><tp:taxon-name>Chlaenius agiloides</tp:taxon-name></italic> Jedlička, IZCAS<bold>61</bold> <italic><tp:taxon-name>Chlaenius rambouseki</tp:taxon-name></italic> Lutshnik from Ussuri region, IZCAS<bold>62</bold> <italic><tp:taxon-name>Chlaenius anchomenoides</tp:taxon-name></italic> Bates, paratype<bold>63</bold> <italic><tp:taxon-name>Chlaenius nuristanus</tp:taxon-name></italic> Jedlička, paratype<bold>64</bold> <italic><tp:taxon-name>Chlaenius nuristanus</tp:taxon-name></italic> a. <italic>rubridipes</italic> Jedlička, paratype<bold>65</bold> <italic><tp:taxon-name>Chlaenius rambouseki</tp:taxon-name></italic> Lutshnik from Taiwan,CCCC. Scale line = 1.0 mm.</p></caption><graphic xmlns:xlink="http://www.w3.org/1999/xlink" xlink:href="ZooKeys-128-015-g008.jpg" position="float" orientation="portrait" xlink:type="simple"/></fig><fig id="F9" position="float" orientation="portrait"><label>Figures 66–79.</label><caption><p>Humeral region of elytra of <italic><tp:taxon-name>Chlaenius (Lithochlaenius)</tp:taxon-name></italic> spp<bold>66</bold> <italic><tp:taxon-name>Chlaenius chuanqianensis</tp:taxon-name></italic> sp. n., holotype<bold>67</bold> <italic><tp:taxon-name>Chlaenius linwensini</tp:taxon-name></italic> sp. n., holotype<bold>68</bold> <italic><tp:taxon-name>Chlaenius propeagilis</tp:taxon-name></italic> sp. n., holotype<bold>69</bold> <italic><tp:taxon-name>Chlaenius agilis</tp:taxon-name></italic> Chaudoir, holotype<bold>70</bold> <italic><tp:taxon-name>Chlaenius formosensis</tp:taxon-name></italic> Lorenz, CCCC<bold>71</bold> <italic><tp:taxon-name>Chlaenius leishanensis</tp:taxon-name></italic> Kirschenhofer, IZCAS<bold>72</bold> <italic><tp:taxon-name>Chlaenius noguchii</tp:taxon-name></italic> Bates, IZCAS<bold>73</bold> <italic><tp:taxon-name>Chlaenius  wrasei</tp:taxon-name></italic> Kirschenhofer, IZCAS<bold>74</bold> <italic><tp:taxon-name>Chlaenius agiloides</tp:taxon-name></italic> Jedlička, IZCAS<bold>75</bold> <italic><tp:taxon-name>Chlaenius rambouseki</tp:taxon-name></italic> Lutshnik from Ussuri region, ZCAS<bold>76</bold> <italic><tp:taxon-name>Chlaenius anchomenoides</tp:taxon-name></italic> Bates, paratype<bold>77</bold> <italic><tp:taxon-name>Chlaenius nuristanus</tp:taxon-name></italic> Jedlička, paratype<bold>78</bold> <italic><tp:taxon-name>Chlaenius nuristanus</tp:taxon-name></italic> Jedlička, paratype<bold>79</bold> <italic><tp:taxon-name>Chlaenius rambouseki</tp:taxon-name></italic>Lutshnik from Taiwan, CCCC. Scale line = 1.0 mm.</p></caption><graphic xmlns:xlink="http://www.w3.org/1999/xlink" xlink:href="ZooKeys-128-015-g009.jpg" position="float" orientation="portrait" xlink:type="simple"/></fig><fig id="F10" position="float" orientation="portrait"><label>Figures 80–93.</label><caption><p>Elytral intervals of <italic><tp:taxon-name>Chlaenius (Lithochlaenius)</tp:taxon-name></italic> spp. <bold>80</bold> <italic><tp:taxon-name>Chlaenius chuanqianensis</tp:taxon-name></italic> sp. n., holotype<bold>81</bold> <italic><tp:taxon-name>Chlaenius linwensini</tp:taxon-name></italic> sp. n., holotype<bold>82</bold> <italic><tp:taxon-name>Chlaenius propeagilis</tp:taxon-name></italic> sp. n., holotype<bold>83</bold> <italic><tp:taxon-name>Chlaenius agilis</tp:taxon-name></italic> Chaudoir, holotype<bold>84</bold> <italic><tp:taxon-name>Chlaenius formosensis</tp:taxon-name></italic> Lorenz, CCCC<bold>85</bold> <italic><tp:taxon-name>Chlaenius leishanensis</tp:taxon-name></italic>, IZCAS<bold>86</bold> <italic><tp:taxon-name>Chlaenius noguchii</tp:taxon-name></italic> Bates, IZCAS<bold>87</bold> <italic><tp:taxon-name>Chlaenius wrasei</tp:taxon-name></italic> Kirschenhofer, IZCAS<bold>88</bold> <italic><tp:taxon-name>Chlaenius agiloides</tp:taxon-name></italic> Jedlička, IZCAS<bold>89</bold> <italic><tp:taxon-name>Chlaenius rambouseki</tp:taxon-name></italic> Lutshnik from Ussuri region, IZCAS<bold>90</bold> <italic><tp:taxon-name>Chlaenius anchomenoides</tp:taxon-name></italic> Bates, paratype<bold>91</bold> <italic><tp:taxon-name>Chlaenius nuristanus</tp:taxon-name></italic>Jedlička, paratype<bold>92</bold> <italic><tp:taxon-name>Chlaenius nuristanus</tp:taxon-name></italic> Jedlička, paratype<bold>93</bold> <italic><tp:taxon-name>Chlaenius rambouseki</tp:taxon-name></italic> Lutshnik from Taiwan<italic>,</italic>CCCC. Scale line = 1.0 mm.</p></caption><graphic xmlns:xlink="http://www.w3.org/1999/xlink" xlink:href="ZooKeys-128-015-g010.jpg" position="float" orientation="portrait" xlink:type="simple"/></fig><fig id="F11" position="float" orientation="portrait"><label>Figures 94–116.</label><caption><p>Abdominal sternum VII (ventral aspect) of <italic><tp:taxon-name>Chlaenius (Lithochlaenius)</tp:taxon-name></italic> species<bold>94</bold> <italic><tp:taxon-name>Chlaenius chuanqianensis</tp:taxon-name></italic> sp. n., male, holotype<bold>95</bold> <italic><tp:taxon-name>Chlaenius chuanqianensis</tp:taxon-name></italic> sp. n., female, paratype<bold>96</bold> <italic><tp:taxon-name>Chlaenius linwensini</tp:taxon-name></italic> sp. n., male, holotype<bold>97</bold> <italic><tp:taxon-name>Chlaenius linwensini</tp:taxon-name></italic> sp. n., female, paratype<bold>98</bold> <italic><tp:taxon-name>Chlaenius propeagilis</tp:taxon-name></italic> sp. n., male, holotype<bold>99</bold> <italic><tp:taxon-name>Chlaenius propeagilis</tp:taxon-name></italic> sp. n., female, paratype<bold>100</bold> <italic><tp:taxon-name>Chlaenius agilis</tp:taxon-name></italic> Chaudoir, male, holotype<bold>101</bold> <italic><tp:taxon-name>Chlaenius formosensis</tp:taxon-name></italic> Lorenz, male<bold>102</bold> <italic><tp:taxon-name>Chlaenius formosensis</tp:taxon-name></italic> Lorenz, female<bold>103</bold> <italic><tp:taxon-name>Chlaenius leishanensis</tp:taxon-name></italic> Kirschenhofer, male<bold>104</bold> <italic><tp:taxon-name>Chlaenius leishanensis</tp:taxon-name></italic> Kirschenhofer, female<bold>105</bold> <italic><tp:taxon-name>Chlaenius noguchii</tp:taxon-name></italic> Bates, male<bold>106</bold> <italic><tp:taxon-name>Chlaenius noguchii</tp:taxon-name></italic> Bates, female<bold>107</bold> <italic><tp:taxon-name>Chlaenius wrasei</tp:taxon-name></italic> Kirschenhofer, male<bold>108</bold> <italic><tp:taxon-name>Chlaenius wrasei</tp:taxon-name></italic> Kirschenhofer, female<bold>109</bold> <italic><tp:taxon-name>Chlaenius agiloides</tp:taxon-name></italic> Jedlička, male<bold>110</bold> <italic><tp:taxon-name>Chlaenius agiloides</tp:taxon-name></italic> Jedlička, female<bold>111</bold> <italic><tp:taxon-name>Chlaenius rambouseki</tp:taxon-name></italic> Lutshnik, from Ussuri region, male<bold>112</bold> <italic><tp:taxon-name>Chlaenius rambouseki</tp:taxon-name></italic> Lutshnik from Ussuri region, female<bold>113</bold> <italic><tp:taxon-name>Chlaenius anchomenoides</tp:taxon-name></italic> Bates, male, paratype<bold>114</bold> <italic><tp:taxon-name>Chlaenius nuristanus</tp:taxon-name></italic> Jedlička, male, paratype<bold>115</bold> <italic><tp:taxon-name>Chlaenius nuristanus</tp:taxon-name></italic> Jedlička, female, paratype<bold>116</bold> <italic><tp:taxon-name>Chlaenius formosanus</tp:taxon-name></italic> Jedlička from Taiwan, male. Scale line = 1.0 mm.</p></caption><graphic xmlns:xlink="http://www.w3.org/1999/xlink" xlink:href="ZooKeys-128-015-g011.jpg" position="float" orientation="portrait" xlink:type="simple"/></fig><fig id="F12" position="float" orientation="portrait"><label>Figures 117–130.</label><caption><p>Aedeagi of <italic><tp:taxon-name>Chlaenius (Lithochlaenius)</tp:taxon-name></italic> species<bold>117</bold> <italic><tp:taxon-name>Chlaenius chuanqianensis</tp:taxon-name></italic> sp. n., holotype (dorsal view)<bold>118</bold> <italic><tp:taxon-name>Chlaenius chuanqianensis</tp:taxon-name></italic> sp. n., holotype (left lateral view)<bold>119</bold> <italic><tp:taxon-name>Chlaenius linwensini</tp:taxon-name></italic> sp. n., holotype (dorsal view)<bold>120</bold> <italic><tp:taxon-name>Chlaenius linwensini</tp:taxon-name></italic> sp. n., holotype (left lateral view)<bold>121</bold> <italic><tp:taxon-name>Chlaenius propeagilis</tp:taxon-name></italic> sp. n., holotype (dorsal view)<bold>122</bold> <italic><tp:taxon-name>Chlaenius propeagilis</tp:taxon-name></italic> sp. n., holotype (left lateral view)<bold>123</bold> <italic><tp:taxon-name>Chlaenius agilis</tp:taxon-name></italic> Chaudoir, holotype (dorsal view)<bold>124</bold> <italic><tp:taxon-name>Chlaenius agilis</tp:taxon-name></italic> Chaudoir, holotype (left lateral view)<bold>125</bold> <italic><tp:taxon-name>Chlaenius formosensis</tp:taxon-name></italic> Lorenz, holotype (dorsal view)<bold>126</bold> <italic><tp:taxon-name>Chlaenius formosensis</tp:taxon-name></italic> Lorenz, holotype (left lateral view)<bold>127</bold> <italic><tp:taxon-name>Chlaenius leishanensis</tp:taxon-name></italic> Kirschenhofer (dorsal view)<bold>128</bold> <italic><tp:taxon-name>Chlaenius leishanensis</tp:taxon-name></italic> Kirschenhofer (left lateral view)<bold>129</bold> <italic><tp:taxon-name>Chlaenius noguchii</tp:taxon-name></italic>Bates (dorsal view)<bold>130</bold> <italic><tp:taxon-name>Chlaenius noguchii</tp:taxon-name></italic>Bates (left lateral view). Scale lines: A = 1.0 mm (<xref ref-type="fig" rid="F12">Figs 117, 119, 121, 123, 125, 127, 129</xref>); B = 0.5 mm (<xref ref-type="fig" rid="F12">Figs 118, 120, 122, 124, 126, 128, 130</xref>).</p></caption><graphic xmlns:xlink="http://www.w3.org/1999/xlink" xlink:href="ZooKeys-128-015-g012.jpg" position="float" orientation="portrait" xlink:type="simple"/></fig><fig id="F13" position="float" orientation="portrait"><label>Figures 131–145.</label><caption><p>Aedeagi of <italic><tp:taxon-name>Chlaenius (Lithochlaenius)</tp:taxon-name></italic> species <bold>131</bold> <italic><tp:taxon-name>Chlaenius wrasei</tp:taxon-name></italic> Kirschenhofer (dorsal view) <bold>132</bold> <italic><tp:taxon-name>Chlaenius wrasei</tp:taxon-name></italic> Kirschenhofer (left lateral view)<bold>133</bold> <italic><tp:taxon-name>Chlaenius agiloides</tp:taxon-name></italic> Jedlička (dorsal view) <bold>134</bold> <italic><tp:taxon-name>Chlaenius agiloides</tp:taxon-name></italic> Jedlička, holotype (left lateral view) <bold>135</bold> <italic><tp:taxon-name>Chlaenius agiloides</tp:taxon-name></italic> Jedlička (left lateral view) <bold>136</bold> <italic><tp:taxon-name>Chlaenius rambouseki</tp:taxon-name></italic> Lutshnik from Ussuri region (dorsal view)<bold>137</bold> <italic><tp:taxon-name>Chlaenius rambouseki</tp:taxon-name></italic> Lutshnik from Ussuri region (left lateral view) <bold>138</bold> <italic><tp:taxon-name>Chlaenius anchomenoides</tp:taxon-name></italic> Bates, paratype (dorsal view)<bold> 139</bold> <italic><tp:taxon-name>Chlaenius anchomenoides</tp:taxon-name></italic> Bates, paratype (left lateral view)<bold>140</bold> <italic><tp:taxon-name>Chlaenius nuristanus</tp:taxon-name></italic> Jedlička, paratype (dorsal view, black leg) <bold>141</bold> <italic><tp:taxon-name>Chlaenius nuristanus</tp:taxon-name></italic> Jedlička, paratype (left lateral view)<bold> 142</bold> <italic><tp:taxon-name>Chlaenius nuristanus</tp:taxon-name></italic> Jedlička, paratype (dorsal view, yellow leg)<bold>143</bold> <italic><tp:taxon-name>Chlaenius nuristanus</tp:taxon-name></italic> Jedlička, paratype (left lateral view)<bold>144</bold> <italic><tp:taxon-name>Chlaenius rambouseki</tp:taxon-name></italic>Lutshnik from Taiwan (dorsal view)<bold>145</bold> <italic><tp:taxon-name>Chlaenius rambouseki</tp:taxon-name></italic>Lutshnik from Taiwan (left lateral view). Scale lines: A = 1.0 mm (<xref ref-type="fig" rid="F13">Figs 131, 133, 136, 138, 140, 142, 144</xref>); B = 0.5 mm (<xref ref-type="fig" rid="F13">Figs 132, 134, 135, 137, 139, 141, 143, 145</xref>).</p></caption><graphic xmlns:xlink="http://www.w3.org/1999/xlink" xlink:href="ZooKeys-128-015-g013.jpg" position="float" orientation="portrait" xlink:type="simple"/></fig></tp:treatment-sec><tp:treatment-sec sec-type="Color variation"><title>Color variation.</title><p> Color of antennae, palpomeres, femora, and tibiae varied from medium brown to dark brown or even black among different individuals (<xref ref-type="fig" rid="F3">Figs 22–23</xref>, <xref ref-type="fig" rid="F5">36</xref>–<xref ref-type="fig" rid="F6">41</xref>).</p></tp:treatment-sec><tp:treatment-sec sec-type="Distribution"><title>Geographical distribution.</title><p><xref ref-type="fig" rid="F16">Fig. 158</xref>. Known only from eastern Afghanistan, Pakistan, and northern India.</p></tp:treatment-sec><tp:treatment-sec sec-type="Remarks"><title>Remarks.</title><p> Mensural data cited in the description were obtained from type and cotype specimens examined. The name <italic><tp:taxon-name>Chlaenius agilis</tp:taxon-name></italic> Chaudoir was once treated as a junior synonym of <italic><tp:taxon-name>Chlaenius latro</tp:taxon-name></italic> LaFerté–Sénectère (<xref ref-type="bibr" rid="B9">Csiki 1931</xref>, <xref ref-type="bibr" rid="B13">Kirschenhofer 1997</xref>). However, in his work, <xref ref-type="bibr" rid="B18">LaFerté–Sénectère (1851)</xref> did not provide a specific description of <italic><tp:taxon-name>Chlaenius latro</tp:taxon-name></italic>. This means that <italic><tp:taxon-name>Chlaenius latro</tp:taxon-name></italic> LaFerté–Sénectère is a <italic>nomen nudum</italic>, and therefore, unavailable.</p><p><xref ref-type="bibr" rid="B15">Kirschenhofer (2005)</xref> considered <italic><tp:taxon-name>Chlaenius nuristanus</tp:taxon-name></italic>Jedlička to be a junior synonym of <italic><tp:taxon-name>Chlaenius anchomenoides</tp:taxon-name></italic> Bates. We have examined the types and/or cotypes of <italic><tp:taxon-name>Chlaenius agilis</tp:taxon-name></italic> Chaudoir, <italic><tp:taxon-name>Chlaenius anchomenoide</tp:taxon-name></italic>s, <italic><tp:taxon-name>Chlaenius nuristanus</tp:taxon-name></italic> and its aberration <italic><tp:taxon-name>Chlaenius nuristanus</tp:taxon-name></italic>a.<italic>rubridipes</italic>, and found no significant differences between them, except for variation in the color of antennae and legs. The aedeagi are abruptly bent near the base in all dissected males (<xref ref-type="fig" rid="F12">Figs 124</xref>, <xref ref-type="fig" rid="F13">139, 141, 143</xref>).</p><p><xref ref-type="bibr" rid="B21">Mandl (1972: 104)</xref> assigned <italic><tp:taxon-name>Chlaenius anchomenoides</tp:taxon-name></italic> to genus <italic><tp:taxon-name>Stenochlaenius</tp:taxon-name></italic>. Based on the pubescent elytral intervals and incomplete elytral basal margin in members of <italic><tp:taxon-name>Chlaenius anchomenoides</tp:taxon-name></italic>, we do not agree with this assignment.</p></tp:treatment-sec><tp:treatment-sec><!--Section generated to contain objects referenced in tp:taxon-treatment.--><fig id="F3" position="float" orientation="portrait"><label>Figures 22–27.</label><caption><p>Habitus of<italic><tp:taxon-name>Chlaenius (Lithochlaenius)</tp:taxon-name></italic> spp<bold>22</bold> <italic><tp:taxon-name>Chlaenius agilis</tp:taxon-name></italic> Chaudoir, holotype, dorsal view<bold>23</bold> <italic><tp:taxon-name>Chlaenius agilis</tp:taxon-name></italic> Chaudoir, holotype, ventral view<bold>24</bold> <italic><tp:taxon-name>Chlaenius formosensis</tp:taxon-name></italic> Lorenz, male, in CCCC, dorsal view<bold>25</bold> <italic><tp:taxon-name>Chlaenius formosensis</tp:taxon-name></italic> Lorenz, ventral view<bold>26</bold> <italic><tp:taxon-name>Chlaenius leishanensis</tp:taxon-name></italic> Kirschenhofer, male, in IZCAS, dorsal view<bold>27</bold> <italic><tp:taxon-name>Chlaenius leishanensis</tp:taxon-name></italic> Kirschenhofer, male, in IZCAS, ventral view. Scale line = 5.0 mm.</p></caption><graphic xmlns:xlink="http://www.w3.org/1999/xlink" xlink:href="ZooKeys-128-015-g003.jpg" position="float" orientation="portrait" xlink:type="simple"/></fig><fig id="F5" position="float" orientation="portrait"><label>Figures 34–39.</label><caption><p><italic><tp:taxon-name>Chlaenius (Lithochlaenius)</tp:taxon-name></italic> spp<bold>34</bold> <italic><tp:taxon-name>Chlaenius rambouseki</tp:taxon-name></italic> Lutshnik, male, collected from Ussuri region, in IZCAS, dorsal view<bold>35</bold> <italic><tp:taxon-name>Chlaenius rambouseki</tp:taxon-name></italic> Lutshnik, male, collected from Ussuri region, in IZCAS, ventral view<bold>36</bold> <italic><tp:taxon-name>Chlaenius anchomenoides</tp:taxon-name></italic> Bates, cotype, male, in BMNH, dorsal view<bold>37</bold> <italic><tp:taxon-name>Chlaenius anchomenoides</tp:taxon-name></italic> Bates, cotype, male, in BMNH, ventral view<bold>38</bold> <italic><tp:taxon-name>Chlaenius nuristanus</tp:taxon-name></italic> Jedlička, paratype, male, in MNHN, dorsal view<bold>39</bold> <italic><tp:taxon-name>Chlaenius nuristanus</tp:taxon-name></italic> Jedlička, paratype, male, in MNHN, ventral view. Scale line = 5.0 mm.</p></caption><graphic xmlns:xlink="http://www.w3.org/1999/xlink" xlink:href="ZooKeys-128-015-g005.jpg" position="float" orientation="portrait" xlink:type="simple"/></fig><fig id="F6" position="float" orientation="portrait"><label>Figures 40–45.</label><caption><p><italic><tp:taxon-name>Chlaenius (Lithochlaenius)</tp:taxon-name></italic> spp<bold>40</bold> <italic><tp:taxon-name>Chlaenius nuristanus</tp:taxon-name></italic> a. <italic>rubridipes</italic> Jedlička, paratype, male, in MNHN, dorsal view<bold>41</bold> <italic><tp:taxon-name>Chlaenius nuristanus</tp:taxon-name></italic> a. <italic>rubridipes</italic> Jedlička, paratype, male, in MNHN, ventral view<bold>42</bold> <italic><tp:taxon-name>Chlaenius agiloides</tp:taxon-name></italic> Jedlička, holotype, male, in NMPC, dorsal view<bold>43</bold><italic><tp:taxon-name>Chlaenius formosanus</tp:taxon-name></italic> Jedlička, holotype, male, in NMPC, dorsal view<bold>44</bold> <italic><tp:taxon-name>Chlaenius rambouseki</tp:taxon-name></italic> Lutshnik, from Taiwan, male, in IZCAS, dorsal view<bold>45</bold> <italic><tp:taxon-name>Chlaenius rambouseki</tp:taxon-name></italic> Lutshnik, from Taiwan, male, in IZCAS, ventral view. Scale line = 5.0 mm.</p></caption><graphic xmlns:xlink="http://www.w3.org/1999/xlink" xlink:href="ZooKeys-128-015-g006.jpg" position="float" orientation="portrait" xlink:type="simple"/></fig><fig id="F2" position="float" orientation="portrait"><label>Figures 16–21.</label><caption><p>Habitus of <italic><tp:taxon-name>Chlaenius (Lithochlaenius)</tp:taxon-name></italic> spp<bold>16</bold> <italic><tp:taxon-name>Chlaenius chuanqianensis</tp:taxon-name></italic> sp. n., holotype, male, dorsal view<bold>17</bold> <italic><tp:taxon-name>Chlaenius chuanqianensis</tp:taxon-name></italic> sp. n., holotype, male, ventral view<bold>18</bold> <italic><tp:taxon-name>Chlaenius linwensini</tp:taxon-name></italic> sp. n., holotype, male, dorsal view<bold>19</bold> <italic><tp:taxon-name>Chlaenius linwensini</tp:taxon-name></italic> sp.n., holotype, male, ventral view<bold>20</bold> <italic><tp:taxon-name>Chlaenius propeagilis</tp:taxon-name></italic> sp. n., holotype, male, dorsal view<bold>21</bold> <italic><tp:taxon-name>Chlaenius propeagilis</tp:taxon-name></italic> sp. n., holotype, male, ventral view. Scale line = 5.0 mm.</p></caption><graphic xmlns:xlink="http://www.w3.org/1999/xlink" xlink:href="ZooKeys-128-015-g002.jpg" position="float" orientation="portrait" xlink:type="simple"/></fig><fig id="F14" position="float" orientation="portrait"><label>Figures 146–151.</label><caption><p>Photographs of habitats for <italic><tp:taxon-name>Chlaenius (Lithochlaenius)</tp:taxon-name></italic> spp. <bold>146</bold> <italic><tp:taxon-name>Chlaenius chuanqianensis</tp:taxon-name></italic> sp. n., Dabaitang, Xishui county, North Guizhou, China<bold>147</bold> <italic><tp:taxon-name>Chlaenius anchomenoides</tp:taxon-name></italic> Bates, Goorais valley, Pakistan (Provided by Dr. Muhammad Abbas in Pakistan Museum of Natural History)<bold>148</bold> <italic><tp:taxon-name>Chlaenius propeagilis</tp:taxon-name></italic> sp. n., Gaoligongshan, Yunnan, China<bold>149</bold> <italic><tp:taxon-name>Chlaenius leishanensis</tp:taxon-name></italic> Kirschenhofer,Xiaodanjiang, Leigongshan, Leishan county, Southeast Guizhou, China<bold>150</bold><italic><tp:taxon-name>Chlaenius chuanqianensis</tp:taxon-name></italic> sp. n. and <italic><tp:taxon-name>Chlaenius agiloides</tp:taxon-name></italic> Jedlička, Jinshajiang, Sichuan<bold>151</bold> <italic><tp:taxon-name>Chlaenius rambouseki</tp:taxon-name></italic> Lutshnik, Ussri river, Heilongjiang, China.</p></caption><graphic xmlns:xlink="http://www.w3.org/1999/xlink" xlink:href="ZooKeys-128-015-g014.jpg" position="float" orientation="portrait" xlink:type="simple"/></fig><fig id="F16" position="float" orientation="portrait"><label>Figure 158.</label><caption><p>Map showing the known geographical distributions of <italic><tp:taxon-name>Chlaenius (Lithochlaenius)</tp:taxon-name></italic>spp.</p></caption><graphic xmlns:xlink="http://www.w3.org/1999/xlink" xlink:href="ZooKeys-128-015-g016.jpg" position="float" orientation="portrait" xlink:type="simple"/></fig></tp:treatment-sec><ref-list><ref id="B9"><mixed-citation xmlns:xlink="http://www.w3.org/1999/xlink" xlink:type="simple"><person-group><name name-style="western"><surname>Csiki</surname><given-names>E</given-names></name></person-group> (<year>1931</year>)<article-title> Carabidae: Harpalinae V (Pars 115).</article-title> In: <person-group><name name-style="western"><surname>Junk</surname><given-names>W</given-names></name><name name-style="western"><surname>Schenkling</surname><given-names>S</given-names></name></person-group> (<role>Eds</role>). <issue-title>Coleopterorum catalogus.</issue-title><source>Volumen II. Carabidae II, W. Junk, Berlin</source>: <fpage>739</fpage>-<lpage>1022</lpage>.</mixed-citation></ref><ref id="B13"><mixed-citation xmlns:xlink="http://www.w3.org/1999/xlink" xlink:type="simple"><person-group><name name-style="western"><surname>Kirschenhofer</surname><given-names>E</given-names></name></person-group> (<year>1997</year>)<article-title> Contribution to the faunistics and taxonomy of Carabidae (Coleoptera) of Korea.</article-title><source>Annales Historico-Naturales Musei Nationalis Hungarici </source><volume>89</volume>: <fpage>103</fpage>-<lpage>122</lpage>.<!--PageBreak--></mixed-citation></ref><ref id="B18"><mixed-citation xmlns:xlink="http://www.w3.org/1999/xlink" xlink:type="simple"><person-group><name name-style="western"><surname>LaFerté–Sénectère</surname><given-names>FT de</given-names></name></person-group> (<year>1851</year>)<article-title> Revision de la tribu des patellimanes de Dejean, coléoptères pentameres de la famille des carabiques</article-title>. <source>Annales de la Société Entomologique de France</source> (<volume>2</volume>) <issue>9</issue>: <fpage>209</fpage>–<lpage>294</lpage>.</mixed-citation></ref><ref id="B15"><mixed-citation xmlns:xlink="http://www.w3.org/1999/xlink" xlink:type="simple"><person-group><name name-style="western"><surname>Kirschenhofer</surname><given-names>E</given-names></name></person-group> (<year>2005</year>)<article-title> Weiter neue Arten der Gattung Chlaenius Bonelli 1810 aus China, Myanmar und Indien (Coleoptera, Carabidae).</article-title><source>Linzer Biologische Beiträge </source><volume>37</volume>: <fpage>489</fpage>-<lpage>501</lpage>.</mixed-citation></ref><ref id="B21"><mixed-citation xmlns:xlink="http://www.w3.org/1999/xlink" xlink:type="simple"><person-group><name name-style="western"><surname>Mandl</surname><given-names>K</given-names></name></person-group> (<year>1972</year>)<article-title> Beitrag zur Kenntnis des Genus <italic>Stenochlaenius</italic> Reitter. Die Arten der Gruppe <italic>coeruleus</italic> Steven. (Col. Carabidae).</article-title><source>Nachrichtenblatt der Bayerischen Entomologen </source><volume>21</volume>: <fpage>97</fpage>-<lpage>105</lpage>.</mixed-citation></ref></ref-list></tp:taxon-treatment>
