# Supplementary material for: A key to species of subgenus Lithochlaenius (Coleoptera, Carabidae, Chlaeniini, Chlaenius), with descriptions of three new species
Source: Zookeys. 2011 Sep 9;(128):15–52. doi: 10.3897/zookeys.128.1804 (PMC3175138; doi:10.3897/zookeys.128.1804)
Supplement: XML Treatment for Chlaenius (Lithochlaenius) noguchii [file zookeys.128.1804-treatment8.xml]

<!DOCTYPE tp:taxon-treatment
  PUBLIC "-//TaxonX//DTD Taxonomic Treatment Publishing DTD v0 20100105//EN" "tax-treatment-NSO.dtd">
<tp:taxon-treatment xmlns:tp="http://www.plazi.org/taxpub"><tp:treatment-meta><mixed-citation publication-type="journal"><person-group><name><surname>Valim</surname><given-names>Ye</given-names></name><name><surname>Kavanaugh</surname><given-names>David H.</given-names></name><name><surname>Shi</surname><given-names>Hongliang</given-names></name><name><surname>Liang</surname><given-names>Hongbin</given-names></name></person-group><article-title>A key to species of subgenus <italic>Lithochlaenius</italic> (Coleoptera, Carabidae, Chlaeniini, <italic>Chlaenius</italic>), with descriptions of three new species</article-title><source>Zookeys</source><day>9</day><month>9</month><year>2011</year><volume>2011</volume><issue>128</issue><fpage>15</fpage><lpage>52</lpage><pub-id pub-id-type="doi">10.3897/zookeys.128.1804</pub-id></mixed-citation></tp:treatment-meta><tp:nomenclature><tp:taxon-name>
                        <tp:taxon-name-part taxon-name-part-type="genus">Chlaenius</tp:taxon-name-part>
                        <tp:taxon-name-part taxon-name-part-type="subgenus"> (Lithochlaenius) </tp:taxon-name-part>
                        <tp:taxon-name-part taxon-name-part-type="species">noguchii</tp:taxon-name-part>
                    <object-id xmlns:xlink="http://www.w3.org/1999/xlink" xlink:type="simple">http://species-id.net/wiki/Chlaenius_(Lithochlaenius)_noguchii</object-id>
                    </tp:taxon-name><tp:taxon-authority>Bates</tp:taxon-authority><xref ref-type="fig" rid="F4">Figs 28–29</xref><xref ref-type="fig" rid="F8">58</xref><xref ref-type="fig" rid="F9">72</xref><xref ref-type="fig" rid="F10">86</xref><xref ref-type="fig" rid="F11">105–106</xref><xref ref-type="fig" rid="F12">129–130</xref><xref ref-type="fig" rid="F16">158</xref><tp:nomenclature-citation-list><tp:nomenclature-citation><tp:taxon-name>Chlaenius noguchii</tp:taxon-name><comment> Bates, 1873:251; Chaudoir, 1876:192; Kryzhanovskij, 1976:12; Kirschenhofer, 1997:116; Kirschenhofer, 2005:491</comment></tp:nomenclature-citation></tp:nomenclature-citation-list></tp:nomenclature><tp:treatment-sec sec-type="Specimens examined"><title>Specimens examined.</title><p> Total 47 specimens: <bold>Japan:</bold> 10 males and 11 females (IZCAS), "Shiga, Takashima, Biwa Lake, 2008.3.30, Liang H.B. coll.”; 1 male and 1 female (IZCAS), "Yadorigi-zawa, Tanzawa, Kanagawa”; 1 male (IZCAS), "Sado-shima Island”/<!--PageBreak--> "1968.VIII.20”; 2 males and 2 females (CASC), "Harima Japan May 1916”; 1 female (CASC), "Hozukyo Kyoto 1951.9.21”; 4 males and 2 females (CASC); "Kobe V-1912”/ "L. Gressitt Collector”; 1 female (CASC), "Kyoto, Yase, Oct. 21, 1951, Col. T. Horio”; 2 females (CASC), "Mimasaka Japan VII. J. E. Lewis”; 2 males and 2 females (CASC), "Mimasaka Japan VII-1912”/ "Coll. by J. C. Thompson”; 1 male and 1 female (CASC), " Nikko Japan VII.30.23”/ "ECVan Dyke collector”; 2 females (CASC), "Nikko Hondo Japan VII-1912”/ "Coll. by J. C. Thompson”; 1 female (CAS), Tokyo, Japan VI-6-31.”/ "L. Gressitt Collector”.</p></tp:treatment-sec><tp:treatment-sec sec-type="Diagnosis"><title>Diagnosis.</title><p>Antennomere 1 coniform (<xref ref-type="fig" rid="F8">Fig. 58</xref>); intervals 1–7 strongly convex, carinate, glabrous medially (<xref ref-type="fig" rid="F10">Fig. 86</xref>).</p></tp:treatment-sec><tp:treatment-sec sec-type="Description"><title>Description.</title><p>Total length = 14.50–16.00 mm (mean = 15.33), width = 5.07–5.60 mm (mean = 5.33); HW = 2.50–2.90 mm (mean = 2.67), EYL = 1.00–1.10 mm (mean = 1.02), ratio Ant3/Ant1 = 1.56–1.88 (mean = 1.72), PL/PW = 0.83–0.90 (mean = 0.86), EL/EW = 1.75–1.91 (mean = 1.80), EL/ PL = 1.29–1.40 (mean = 1.35).</p><p>Head and pronotum black with strong green or bluish green metallic luster; elytra black with very weak blue luster; ventral surface black; legs, antennae, mandibles and palpomere dark brown.</p><p>Head with vertex coarsely punctate behind eyes; antennomere 1 coniform (<xref ref-type="fig" rid="F8">Fig. 58</xref>); clypeus and labrum nearly truncate at apex; mentum tooth emarginate. Pronotum with disk finely punctate, nearly glabrous; basal foveae deep, finely pubescent and punctate (punctations much smaller than those on vertex). Elytra with intervals strongly convex, intervals 1–7 carinate, smooth and glabrous medially, with a row of punctation laterally (<xref ref-type="fig" rid="F10">Fig. 86</xref>), intervals 8–9 flat, densely pubescent and punctate; striae deep, punctate; humeral angle obtuse (<xref ref-type="fig" rid="F9">Fig. 72</xref>). Abdominal sterna IV-VI sparsely pubescent medially; apex of sternum VII more distinctly truncate in female than in male (<xref ref-type="fig" rid="F11">Figs 105–106</xref>). Aedeagus slender, flattened (<xref ref-type="fig" rid="F12">Fig. 130</xref>), lamella broadened to the left side, asymmetric (<xref ref-type="fig" rid="F12">Fig. 129</xref>), thin and bent ventrally (<xref ref-type="fig" rid="F12">Fig. 130</xref>).</p></tp:treatment-sec><tp:treatment-sec sec-type="Distribution"><title>Geographical distribution.</title><p><xref ref-type="fig" rid="F16">Fig. 158</xref>. Confirmed only from Japan.</p></tp:treatment-sec><tp:treatment-sec sec-type="Remarks"><title>Remarks.</title><p> Mensural data cited in the description were based on measurements obtained from 5 males and 5 females selected for maximum variation.</p><p>This species may well be endemic to Japan, and its reported occurrence in Korea (<xref ref-type="bibr" rid="B17">Kwon and Lee 1986</xref>) and Vietnam (<xref ref-type="bibr" rid="B23">Paik et al. 2006</xref>) requires further clarification. The slender aedeagus of males of this species is very different from the stout aedeagi of other species of the <italic>agilis</italic> group.</p></tp:treatment-sec><tp:treatment-sec><!--Section generated to contain objects referenced in tp:taxon-treatment.--><fig id="F4" position="float" orientation="portrait"><label>Figures 28–33.</label><caption><p><italic><tp:taxon-name>Chlaenius (Lithochlaenius)</tp:taxon-name></italic> spp<bold>28</bold> <italic><tp:taxon-name>Chlaenius noguchii</tp:taxon-name></italic> Bates, male, in IZCAS, dorsal view<bold>29</bold> <italic><tp:taxon-name>Chlaenius noguchii</tp:taxon-name></italic> Bates, male, in IZCAS, ventral view<bold>30</bold><italic><tp:taxon-name>Chlaenius wrasei</tp:taxon-name></italic> Kirschenhofer, male, in IZCAS, dorsal view<bold>31</bold> <italic><tp:taxon-name>Chlaenius wrasei</tp:taxon-name></italic> Kirschenhofer, male, in IZCAS, ventral view<bold>32</bold> <italic><tp:taxon-name>Chlaenius agiloides</tp:taxon-name></italic> Jedlička, male, in IZCAS, dorsal view<bold>33</bold> <italic><tp:taxon-name>Chlaenius agiloides</tp:taxon-name></italic> Jedlička, male, in IZCAS, ventral view. Scale line = 5.0 mm.</p></caption><graphic xmlns:xlink="http://www.w3.org/1999/xlink" xlink:href="ZooKeys-128-015-g004.jpg" position="float" orientation="portrait" xlink:type="simple"/></fig><fig id="F8" position="float" orientation="portrait"><label>Figures 52–65.</label><caption><p>Antennomere 1 of <italic><tp:taxon-name>Chlaenius (Lithochlaenius)</tp:taxon-name></italic> species<bold>52</bold> <italic><tp:taxon-name>Chlaenius chuanqianensis</tp:taxon-name></italic> sp. n., holotype<bold>53</bold> <italic><tp:taxon-name>Chlaenius linwensini</tp:taxon-name></italic> sp. n., holotype<bold>54</bold> <italic><tp:taxon-name>Chlaenius propeagilis</tp:taxon-name></italic> sp. n., holotype<bold>55</bold> <italic><tp:taxon-name>Chlaenius agilis</tp:taxon-name></italic> Chaudoir, holotype<bold>56</bold> <italic><tp:taxon-name>Chlaenius formosensis</tp:taxon-name></italic> Lorenz, CCCC<bold>57</bold> <italic><tp:taxon-name>Chlaenius leishanensis</tp:taxon-name></italic> Kirschenhofer, IZCAS<bold>58</bold> <italic><tp:taxon-name>Chlaenius noguchii</tp:taxon-name></italic> Bates, IZCAS<bold>59</bold> <italic><tp:taxon-name>Chlaenius wrasei</tp:taxon-name></italic> Kirschenhofer, IZCAS<bold>60</bold> <italic><tp:taxon-name>Chlaenius agiloides</tp:taxon-name></italic> Jedlička, IZCAS<bold>61</bold> <italic><tp:taxon-name>Chlaenius rambouseki</tp:taxon-name></italic> Lutshnik from Ussuri region, IZCAS<bold>62</bold> <italic><tp:taxon-name>Chlaenius anchomenoides</tp:taxon-name></italic> Bates, paratype<bold>63</bold> <italic><tp:taxon-name>Chlaenius nuristanus</tp:taxon-name></italic> Jedlička, paratype<bold>64</bold> <italic><tp:taxon-name>Chlaenius nuristanus</tp:taxon-name></italic> a. <italic>rubridipes</italic> Jedlička, paratype<bold>65</bold> <italic><tp:taxon-name>Chlaenius rambouseki</tp:taxon-name></italic> Lutshnik from Taiwan,CCCC. Scale line = 1.0 mm.</p></caption><graphic xmlns:xlink="http://www.w3.org/1999/xlink" xlink:href="ZooKeys-128-015-g008.jpg" position="float" orientation="portrait" xlink:type="simple"/></fig><fig id="F9" position="float" orientation="portrait"><label>Figures 66–79.</label><caption><p>Humeral region of elytra of <italic><tp:taxon-name>Chlaenius (Lithochlaenius)</tp:taxon-name></italic> spp<bold>66</bold> <italic><tp:taxon-name>Chlaenius chuanqianensis</tp:taxon-name></italic> sp. n., holotype<bold>67</bold> <italic><tp:taxon-name>Chlaenius linwensini</tp:taxon-name></italic> sp. n., holotype<bold>68</bold> <italic><tp:taxon-name>Chlaenius propeagilis</tp:taxon-name></italic> sp. n., holotype<bold>69</bold> <italic><tp:taxon-name>Chlaenius agilis</tp:taxon-name></italic> Chaudoir, holotype<bold>70</bold> <italic><tp:taxon-name>Chlaenius formosensis</tp:taxon-name></italic> Lorenz, CCCC<bold>71</bold> <italic><tp:taxon-name>Chlaenius leishanensis</tp:taxon-name></italic> Kirschenhofer, IZCAS<bold>72</bold> <italic><tp:taxon-name>Chlaenius noguchii</tp:taxon-name></italic> Bates, IZCAS<bold>73</bold> <italic><tp:taxon-name>Chlaenius  wrasei</tp:taxon-name></italic> Kirschenhofer, IZCAS<bold>74</bold> <italic><tp:taxon-name>Chlaenius agiloides</tp:taxon-name></italic> Jedlička, IZCAS<bold>75</bold> <italic><tp:taxon-name>Chlaenius rambouseki</tp:taxon-name></italic> Lutshnik from Ussuri region, ZCAS<bold>76</bold> <italic><tp:taxon-name>Chlaenius anchomenoides</tp:taxon-name></italic> Bates, paratype<bold>77</bold> <italic><tp:taxon-name>Chlaenius nuristanus</tp:taxon-name></italic> Jedlička, paratype<bold>78</bold> <italic><tp:taxon-name>Chlaenius nuristanus</tp:taxon-name></italic> Jedlička, paratype<bold>79</bold> <italic><tp:taxon-name>Chlaenius rambouseki</tp:taxon-name></italic>Lutshnik from Taiwan, CCCC. Scale line = 1.0 mm.</p></caption><graphic xmlns:xlink="http://www.w3.org/1999/xlink" xlink:href="ZooKeys-128-015-g009.jpg" position="float" orientation="portrait" xlink:type="simple"/></fig><fig id="F10" position="float" orientation="portrait"><label>Figures 80–93.</label><caption><p>Elytral intervals of <italic><tp:taxon-name>Chlaenius (Lithochlaenius)</tp:taxon-name></italic> spp. <bold>80</bold> <italic><tp:taxon-name>Chlaenius chuanqianensis</tp:taxon-name></italic> sp. n., holotype<bold>81</bold> <italic><tp:taxon-name>Chlaenius linwensini</tp:taxon-name></italic> sp. n., holotype<bold>82</bold> <italic><tp:taxon-name>Chlaenius propeagilis</tp:taxon-name></italic> sp. n., holotype<bold>83</bold> <italic><tp:taxon-name>Chlaenius agilis</tp:taxon-name></italic> Chaudoir, holotype<bold>84</bold> <italic><tp:taxon-name>Chlaenius formosensis</tp:taxon-name></italic> Lorenz, CCCC<bold>85</bold> <italic><tp:taxon-name>Chlaenius leishanensis</tp:taxon-name></italic>, IZCAS<bold>86</bold> <italic><tp:taxon-name>Chlaenius noguchii</tp:taxon-name></italic> Bates, IZCAS<bold>87</bold> <italic><tp:taxon-name>Chlaenius wrasei</tp:taxon-name></italic> Kirschenhofer, IZCAS<bold>88</bold> <italic><tp:taxon-name>Chlaenius agiloides</tp:taxon-name></italic> Jedlička, IZCAS<bold>89</bold> <italic><tp:taxon-name>Chlaenius rambouseki</tp:taxon-name></italic> Lutshnik from Ussuri region, IZCAS<bold>90</bold> <italic><tp:taxon-name>Chlaenius anchomenoides</tp:taxon-name></italic> Bates, paratype<bold>91</bold> <italic><tp:taxon-name>Chlaenius nuristanus</tp:taxon-name></italic>Jedlička, paratype<bold>92</bold> <italic><tp:taxon-name>Chlaenius nuristanus</tp:taxon-name></italic> Jedlička, paratype<bold>93</bold> <italic><tp:taxon-name>Chlaenius rambouseki</tp:taxon-name></italic> Lutshnik from Taiwan<italic>,</italic>CCCC. Scale line = 1.0 mm.</p></caption><graphic xmlns:xlink="http://www.w3.org/1999/xlink" xlink:href="ZooKeys-128-015-g010.jpg" position="float" orientation="portrait" xlink:type="simple"/></fig><fig id="F11" position="float" orientation="portrait"><label>Figures 94–116.</label><caption><p>Abdominal sternum VII (ventral aspect) of <italic><tp:taxon-name>Chlaenius (Lithochlaenius)</tp:taxon-name></italic> species<bold>94</bold> <italic><tp:taxon-name>Chlaenius chuanqianensis</tp:taxon-name></italic> sp. n., male, holotype<bold>95</bold> <italic><tp:taxon-name>Chlaenius chuanqianensis</tp:taxon-name></italic> sp. n., female, paratype<bold>96</bold> <italic><tp:taxon-name>Chlaenius linwensini</tp:taxon-name></italic> sp. n., male, holotype<bold>97</bold> <italic><tp:taxon-name>Chlaenius linwensini</tp:taxon-name></italic> sp. n., female, paratype<bold>98</bold> <italic><tp:taxon-name>Chlaenius propeagilis</tp:taxon-name></italic> sp. n., male, holotype<bold>99</bold> <italic><tp:taxon-name>Chlaenius propeagilis</tp:taxon-name></italic> sp. n., female, paratype<bold>100</bold> <italic><tp:taxon-name>Chlaenius agilis</tp:taxon-name></italic> Chaudoir, male, holotype<bold>101</bold> <italic><tp:taxon-name>Chlaenius formosensis</tp:taxon-name></italic> Lorenz, male<bold>102</bold> <italic><tp:taxon-name>Chlaenius formosensis</tp:taxon-name></italic> Lorenz, female<bold>103</bold> <italic><tp:taxon-name>Chlaenius leishanensis</tp:taxon-name></italic> Kirschenhofer, male<bold>104</bold> <italic><tp:taxon-name>Chlaenius leishanensis</tp:taxon-name></italic> Kirschenhofer, female<bold>105</bold> <italic><tp:taxon-name>Chlaenius noguchii</tp:taxon-name></italic> Bates, male<bold>106</bold> <italic><tp:taxon-name>Chlaenius noguchii</tp:taxon-name></italic> Bates, female<bold>107</bold> <italic><tp:taxon-name>Chlaenius wrasei</tp:taxon-name></italic> Kirschenhofer, male<bold>108</bold> <italic><tp:taxon-name>Chlaenius wrasei</tp:taxon-name></italic> Kirschenhofer, female<bold>109</bold> <italic><tp:taxon-name>Chlaenius agiloides</tp:taxon-name></italic> Jedlička, male<bold>110</bold> <italic><tp:taxon-name>Chlaenius agiloides</tp:taxon-name></italic> Jedlička, female<bold>111</bold> <italic><tp:taxon-name>Chlaenius rambouseki</tp:taxon-name></italic> Lutshnik, from Ussuri region, male<bold>112</bold> <italic><tp:taxon-name>Chlaenius rambouseki</tp:taxon-name></italic> Lutshnik from Ussuri region, female<bold>113</bold> <italic><tp:taxon-name>Chlaenius anchomenoides</tp:taxon-name></italic> Bates, male, paratype<bold>114</bold> <italic><tp:taxon-name>Chlaenius nuristanus</tp:taxon-name></italic> Jedlička, male, paratype<bold>115</bold> <italic><tp:taxon-name>Chlaenius nuristanus</tp:taxon-name></italic> Jedlička, female, paratype<bold>116</bold> <italic><tp:taxon-name>Chlaenius formosanus</tp:taxon-name></italic> Jedlička from Taiwan, male. Scale line = 1.0 mm.</p></caption><graphic xmlns:xlink="http://www.w3.org/1999/xlink" xlink:href="ZooKeys-128-015-g011.jpg" position="float" orientation="portrait" xlink:type="simple"/></fig><fig id="F12" position="float" orientation="portrait"><label>Figures 117–130.</label><caption><p>Aedeagi of <italic><tp:taxon-name>Chlaenius (Lithochlaenius)</tp:taxon-name></italic> species<bold>117</bold> <italic><tp:taxon-name>Chlaenius chuanqianensis</tp:taxon-name></italic> sp. n., holotype (dorsal view)<bold>118</bold> <italic><tp:taxon-name>Chlaenius chuanqianensis</tp:taxon-name></italic> sp. n., holotype (left lateral view)<bold>119</bold> <italic><tp:taxon-name>Chlaenius linwensini</tp:taxon-name></italic> sp. n., holotype (dorsal view)<bold>120</bold> <italic><tp:taxon-name>Chlaenius linwensini</tp:taxon-name></italic> sp. n., holotype (left lateral view)<bold>121</bold> <italic><tp:taxon-name>Chlaenius propeagilis</tp:taxon-name></italic> sp. n., holotype (dorsal view)<bold>122</bold> <italic><tp:taxon-name>Chlaenius propeagilis</tp:taxon-name></italic> sp. n., holotype (left lateral view)<bold>123</bold> <italic><tp:taxon-name>Chlaenius agilis</tp:taxon-name></italic> Chaudoir, holotype (dorsal view)<bold>124</bold> <italic><tp:taxon-name>Chlaenius agilis</tp:taxon-name></italic> Chaudoir, holotype (left lateral view)<bold>125</bold> <italic><tp:taxon-name>Chlaenius formosensis</tp:taxon-name></italic> Lorenz, holotype (dorsal view)<bold>126</bold> <italic><tp:taxon-name>Chlaenius formosensis</tp:taxon-name></italic> Lorenz, holotype (left lateral view)<bold>127</bold> <italic><tp:taxon-name>Chlaenius leishanensis</tp:taxon-name></italic> Kirschenhofer (dorsal view)<bold>128</bold> <italic><tp:taxon-name>Chlaenius leishanensis</tp:taxon-name></italic> Kirschenhofer (left lateral view)<bold>129</bold> <italic><tp:taxon-name>Chlaenius noguchii</tp:taxon-name></italic>Bates (dorsal view)<bold>130</bold> <italic><tp:taxon-name>Chlaenius noguchii</tp:taxon-name></italic>Bates (left lateral view). Scale lines: A = 1.0 mm (<xref ref-type="fig" rid="F12">Figs 117, 119, 121, 123, 125, 127, 129</xref>); B = 0.5 mm (<xref ref-type="fig" rid="F12">Figs 118, 120, 122, 124, 126, 128, 130</xref>).</p></caption><graphic xmlns:xlink="http://www.w3.org/1999/xlink" xlink:href="ZooKeys-128-015-g012.jpg" position="float" orientation="portrait" xlink:type="simple"/></fig><fig id="F16" position="float" orientation="portrait"><label>Figure 158.</label><caption><p>Map showing the known geographical distributions of <italic><tp:taxon-name>Chlaenius (Lithochlaenius)</tp:taxon-name></italic>spp.</p></caption><graphic xmlns:xlink="http://www.w3.org/1999/xlink" xlink:href="ZooKeys-128-015-g016.jpg" position="float" orientation="portrait" xlink:type="simple"/></fig></tp:treatment-sec><ref-list><ref id="B17"><mixed-citation xmlns:xlink="http://www.w3.org/1999/xlink" xlink:type="simple"><person-group><name name-style="western"><surname>Kwon</surname><given-names>YJ</given-names></name><name name-style="western"><surname>Lee</surname><given-names>SM</given-names></name></person-group> (<year>1986</year>)<article-title> Check list of superfamily Caraboidea from Korea (Coleoptera).</article-title><source>Insecta Koreana </source><volume>6</volume>: <fpage>1</fpage>-<lpage>56</lpage>.</mixed-citation></ref><ref id="B23"><mixed-citation xmlns:xlink="http://www.w3.org/1999/xlink" xlink:type="simple"><person-group><name name-style="western"><surname>Paik</surname><given-names>JK</given-names></name><name name-style="western"><surname>Trac</surname><given-names>DH</given-names></name><name name-style="western"><surname>Will</surname><given-names>K</given-names></name></person-group> (<year>2006</year>)<article-title> Carabidae from Vietnam (Coleoptera).</article-title><source>Journal of Asia-Pacific Entomology </source><volume>9</volume>: <fpage>85</fpage>-<lpage>105</lpage>.</mixed-citation></ref></ref-list></tp:taxon-treatment>
