# Supplementary material for: A key to species of subgenus Lithochlaenius (Coleoptera, Carabidae, Chlaeniini, Chlaenius), with descriptions of three new species
Source: Zookeys. 2011 Sep 9;(128):15–52. doi: 10.3897/zookeys.128.1804 (PMC3175138; doi:10.3897/zookeys.128.1804)
Supplement: XML Treatment for Chlaenius (Lithochlaenius) agiloides [file zookeys.128.1804-treatment10.xml]

<!DOCTYPE tp:taxon-treatment
  PUBLIC "-//TaxonX//DTD Taxonomic Treatment Publishing DTD v0 20100105//EN" "tax-treatment-NSO.dtd">
<tp:taxon-treatment xmlns:tp="http://www.plazi.org/taxpub"><tp:treatment-meta><mixed-citation publication-type="journal"><person-group><name><surname>Valim</surname><given-names>Ye</given-names></name><name><surname>Kavanaugh</surname><given-names>David H.</given-names></name><name><surname>Shi</surname><given-names>Hongliang</given-names></name><name><surname>Liang</surname><given-names>Hongbin</given-names></name></person-group><article-title>A key to species of subgenus <italic>Lithochlaenius</italic> (Coleoptera, Carabidae, Chlaeniini, <italic>Chlaenius</italic>), with descriptions of three new species</article-title><source>Zookeys</source><day>9</day><month>9</month><year>2011</year><volume>2011</volume><issue>128</issue><fpage>15</fpage><lpage>52</lpage><pub-id pub-id-type="doi">10.3897/zookeys.128.1804</pub-id></mixed-citation></tp:treatment-meta><tp:nomenclature><tp:taxon-name>
                        <tp:taxon-name-part taxon-name-part-type="genus">Chlaenius</tp:taxon-name-part>
                        <tp:taxon-name-part taxon-name-part-type="subgenus"> (Lithochlaenius) </tp:taxon-name-part>
                        <tp:taxon-name-part taxon-name-part-type="species">agiloides</tp:taxon-name-part>
                    <object-id xmlns:xlink="http://www.w3.org/1999/xlink" xlink:type="simple">http://species-id.net/wiki/Chlaenius_(Lithochlaenius)_agiloides</object-id>
                    </tp:taxon-name><tp:taxon-authority>Jedlička</tp:taxon-authority><xref ref-type="fig" rid="F4">Figs 32–33</xref><xref ref-type="fig" rid="F6">42</xref><xref ref-type="fig" rid="F7">50</xref><xref ref-type="fig" rid="F8">60</xref><xref ref-type="fig" rid="F9">74</xref><xref ref-type="fig" rid="F10">88</xref><xref ref-type="fig" rid="F11">109–110</xref><xref ref-type="fig" rid="F13">133–135</xref><xref ref-type="fig" rid="F14">150</xref><xref ref-type="fig" rid="F15">155</xref><xref ref-type="fig" rid="F16">157–158</xref><tp:nomenclature-citation-list><tp:nomenclature-citation><tp:taxon-name>Chlaenius agiloides</tp:taxon-name><comment> Jedlička, 1935:5; Kirschenhofer, 1997:116; Kirschenhofer, 2005:490</comment></tp:nomenclature-citation></tp:nomenclature-citation-list></tp:nomenclature><tp:treatment-sec sec-type="Specimens examined"><title>Specimens examined.</title><p> Total 603 specimens. <bold>China:</bold> 2 males (CCCC), "Yunnan, Weixi, Tacheng, light trap, 2006.8.22, Chen Jianren collector”; 2 females (IZCAS), "Sichuan, Wolong, 1900m, 1980.VIII.25, Liu Youjiao collector”; 1 male and 1 female<!--PageBreak--> (IZCAS), "Sichuan, Wolong, 1980.6.29, Bai Jiuwei collector”; 2 females (IZCAS), "Sichuan, Baoxing, 1400m”/ "1995.VIII.14, Yu Peiyu collector”; 4 males and 5 females (SIECAS), "Sichuan, Shimian, 2007.VII.20, alt. 900m, Liu, Zhang, Zhou &amp; Bi”; 213 males and 204 females (IZCAS), "China, Sichuan Prov., Batang, Zhubalong, Sanjiacun, Jinshajiang, N29.84109, E99.02390”/2480m, 2009.6.1, Yuan Feng, Zhai <!--PageBreak-->Hui and Yang Ganyan collectors”; 71 males and 98 females (IZCAS), "China, Sichuan Prov.,, Yajiang, Hekou Town, Shanbeihou, Yalongjiang, N30.00020, E101.01526”/ "2583m, 2009.5.27, Liang Hongbin collector”.</p></tp:treatment-sec><tp:treatment-sec sec-type="Diagnosis"><title>Diagnosis.</title><p>Antennomere 1 cylindrical (<xref ref-type="fig" rid="F8">Fig. 60</xref>); antennomeres 1–3 yellow; intervals punctate, pubescent (<xref ref-type="fig" rid="F10">Fig. 88</xref>); lamella of aedeagus rounded at apex (<xref ref-type="fig" rid="F13">Fig. 133</xref>), thick in lateral view (<xref ref-type="fig" rid="F13">Figs 134–135</xref>).<!--PageBreak--></p></tp:treatment-sec><tp:treatment-sec sec-type="Description"><title>Description.</title><p>Total length = 14.00–17.00 mm (mean = 15.10), width = 5.33–5.87 mm (mean = 5.60); HW = 2.40–2.85 mm (mean = 2.59), EYL = 0.95–1.00 mm (mean = 0.97), ratio Ant3/Ant1= 1.94–2.21 (mean = 2.08), PL/PW = 0.86–0.90 (mean = 0.88), EL/EW = 1.62–1.74 (mean = 1.68), EL/ PL = 1.30–1.39 (mean = 1.34).</p><p>Head, pronotum and elytra black, with blue or greenish blue metallic luster; ventral surface black; antennomeres 4–11, mandibles, palpomeres, trochanters, and tarsomeres brown; antennomeres 1–3, femora, and tibiae yellow.</p><p>Head convex, vertex punctate and pubescent behind eyes; antennomere 1 cylindrical (<xref ref-type="fig" rid="F8">Fig. 60</xref>); labrum slightly emarginate or truncate at apex; mentum tooth emarginate apically. Pronotum with disk convex, sparsely punctate and pubescent medially, more densely punctate along midline, near lateral margins, and near base; basal foveae deep, punctate and pubescent. Elytra with intervals convex, wholly punctate and pubescent (<xref ref-type="fig" rid="F10">Fig. 88</xref>), punctation and pubescence less dense in the basal half of intervals 1–4 than in other areas; striae moderately deep, punctate; humeral angle rounded or obtuse (<xref ref-type="fig" rid="F9">Fig. 74</xref>). Abdominal sterna IV-VI sparsely pubescent medially; apex of sternum VII narrowly rounded in male (<xref ref-type="fig" rid="F11">Fig. 109</xref>), slightly truncate in female (<xref ref-type="fig" rid="F9">Fig. 110</xref>). Apical lamella of aedeagus moderately rounded (<xref ref-type="fig" rid="F13">Fig. 133</xref>), thick in lateral view (<xref ref-type="fig" rid="F13">Figs 134–135</xref>).</p></tp:treatment-sec><tp:treatment-sec sec-type="Distribution"><title>Geographical distribution.</title><p><xref ref-type="fig" rid="F16">Fig. 158</xref>. Known only from Sichuan and Yunnan Provinces, China.</p></tp:treatment-sec><tp:treatment-sec sec-type="Remarks"><title>Remarks.</title><p> Mensural data cited in the description were based on measurements obtained from 5 males and 5 females selected for maximum variation.</p><p>Members of this species are very similar to <italic><tp:taxon-name>Chlaenius rambouseki</tp:taxon-name></italic> in having the elytra wholly pubescent, but differ from the latter in having shiny elytral intervals (dull in <italic><tp:taxon-name>Chlaenius rambouseki</tp:taxon-name></italic>), regular and uniform punctation on intervals (mixed large and small interval punctuation in<italic><tp:taxon-name>Chlaenius rambouseki</tp:taxon-name></italic>), and thick apical lamella of aedeagus in males (thin in <italic><tp:taxon-name>Chlaenius rambouseki</tp:taxon-name></italic> males). In many <italic><tp:taxon-name>Chlaenius agiloides</tp:taxon-name></italic> members, the dorsal surface has a blue metallic luster rather than the green luster of <italic><tp:taxon-name>Chlaenius rambouseki</tp:taxon-name></italic> members.</p></tp:treatment-sec><tp:treatment-sec><!--Section generated to contain objects referenced in tp:taxon-treatment.--><fig id="F4" position="float" orientation="portrait"><label>Figures 28–33.</label><caption><p><italic><tp:taxon-name>Chlaenius (Lithochlaenius)</tp:taxon-name></italic> spp<bold>28</bold> <italic><tp:taxon-name>Chlaenius noguchii</tp:taxon-name></italic> Bates, male, in IZCAS, dorsal view<bold>29</bold> <italic><tp:taxon-name>Chlaenius noguchii</tp:taxon-name></italic> Bates, male, in IZCAS, ventral view<bold>30</bold><italic><tp:taxon-name>Chlaenius wrasei</tp:taxon-name></italic> Kirschenhofer, male, in IZCAS, dorsal view<bold>31</bold> <italic><tp:taxon-name>Chlaenius wrasei</tp:taxon-name></italic> Kirschenhofer, male, in IZCAS, ventral view<bold>32</bold> <italic><tp:taxon-name>Chlaenius agiloides</tp:taxon-name></italic> Jedlička, male, in IZCAS, dorsal view<bold>33</bold> <italic><tp:taxon-name>Chlaenius agiloides</tp:taxon-name></italic> Jedlička, male, in IZCAS, ventral view. Scale line = 5.0 mm.</p></caption><graphic xmlns:xlink="http://www.w3.org/1999/xlink" xlink:href="ZooKeys-128-015-g004.jpg" position="float" orientation="portrait" xlink:type="simple"/></fig><fig id="F6" position="float" orientation="portrait"><label>Figures 40–45.</label><caption><p><italic><tp:taxon-name>Chlaenius (Lithochlaenius)</tp:taxon-name></italic> spp<bold>40</bold> <italic><tp:taxon-name>Chlaenius nuristanus</tp:taxon-name></italic> a. <italic>rubridipes</italic> Jedlička, paratype, male, in MNHN, dorsal view<bold>41</bold> <italic><tp:taxon-name>Chlaenius nuristanus</tp:taxon-name></italic> a. <italic>rubridipes</italic> Jedlička, paratype, male, in MNHN, ventral view<bold>42</bold> <italic><tp:taxon-name>Chlaenius agiloides</tp:taxon-name></italic> Jedlička, holotype, male, in NMPC, dorsal view<bold>43</bold><italic><tp:taxon-name>Chlaenius formosanus</tp:taxon-name></italic> Jedlička, holotype, male, in NMPC, dorsal view<bold>44</bold> <italic><tp:taxon-name>Chlaenius rambouseki</tp:taxon-name></italic> Lutshnik, from Taiwan, male, in IZCAS, dorsal view<bold>45</bold> <italic><tp:taxon-name>Chlaenius rambouseki</tp:taxon-name></italic> Lutshnik, from Taiwan, male, in IZCAS, ventral view. Scale line = 5.0 mm.</p></caption><graphic xmlns:xlink="http://www.w3.org/1999/xlink" xlink:href="ZooKeys-128-015-g006.jpg" position="float" orientation="portrait" xlink:type="simple"/></fig><fig id="F7" position="float" orientation="portrait"><label>Figures 46–51.</label><caption><p>Labels of <italic><tp:taxon-name>Chlaenius (Lithochlaenius)</tp:taxon-name></italic> spp<bold>46</bold> holotype, <italic><tp:taxon-name>Chlaenius agilis</tp:taxon-name></italic> Chaudoir (see Figs 22–23)<bold>47</bold> Cotype, <italic><tp:taxon-name>Chlaenius anchomenoides</tp:taxon-name></italic> Bates (see <xref ref-type="fig" rid="F6">Figs 40–41</xref>)<bold>48</bold> Paratype, <italic><tp:taxon-name>Chlaenius nuristanus</tp:taxon-name></italic> Jedlička (see <xref ref-type="fig" rid="F6">Figs 42–43</xref>)<bold>49</bold> Cotype, <italic><tp:taxon-name>Chlaenius nuristanus</tp:taxon-name></italic> Jedlička (see Figs 44–45)<bold>50</bold> Holotype, <italic><tp:taxon-name>Chlaenius agiloides</tp:taxon-name></italic> Jedlička (see <xref ref-type="fig" rid="F7">Fig. 48</xref>) <bold>51</bold> Holotype, <italic><tp:taxon-name>Chlaenius formosanus</tp:taxon-name></italic> Jedlička (see <xref ref-type="fig" rid="F7">Fig 49</xref>).</p></caption><graphic xmlns:xlink="http://www.w3.org/1999/xlink" xlink:href="ZooKeys-128-015-g007.jpg" position="float" orientation="portrait" xlink:type="simple"/></fig><fig id="F8" position="float" orientation="portrait"><label>Figures 52–65.</label><caption><p>Antennomere 1 of <italic><tp:taxon-name>Chlaenius (Lithochlaenius)</tp:taxon-name></italic> species<bold>52</bold> <italic><tp:taxon-name>Chlaenius chuanqianensis</tp:taxon-name></italic> sp. n., holotype<bold>53</bold> <italic><tp:taxon-name>Chlaenius linwensini</tp:taxon-name></italic> sp. n., holotype<bold>54</bold> <italic><tp:taxon-name>Chlaenius propeagilis</tp:taxon-name></italic> sp. n., holotype<bold>55</bold> <italic><tp:taxon-name>Chlaenius agilis</tp:taxon-name></italic> Chaudoir, holotype<bold>56</bold> <italic><tp:taxon-name>Chlaenius formosensis</tp:taxon-name></italic> Lorenz, CCCC<bold>57</bold> <italic><tp:taxon-name>Chlaenius leishanensis</tp:taxon-name></italic> Kirschenhofer, IZCAS<bold>58</bold> <italic><tp:taxon-name>Chlaenius noguchii</tp:taxon-name></italic> Bates, IZCAS<bold>59</bold> <italic><tp:taxon-name>Chlaenius wrasei</tp:taxon-name></italic> Kirschenhofer, IZCAS<bold>60</bold> <italic><tp:taxon-name>Chlaenius agiloides</tp:taxon-name></italic> Jedlička, IZCAS<bold>61</bold> <italic><tp:taxon-name>Chlaenius rambouseki</tp:taxon-name></italic> Lutshnik from Ussuri region, IZCAS<bold>62</bold> <italic><tp:taxon-name>Chlaenius anchomenoides</tp:taxon-name></italic> Bates, paratype<bold>63</bold> <italic><tp:taxon-name>Chlaenius nuristanus</tp:taxon-name></italic> Jedlička, paratype<bold>64</bold> <italic><tp:taxon-name>Chlaenius nuristanus</tp:taxon-name></italic> a. <italic>rubridipes</italic> Jedlička, paratype<bold>65</bold> <italic><tp:taxon-name>Chlaenius rambouseki</tp:taxon-name></italic> Lutshnik from Taiwan,CCCC. Scale line = 1.0 mm.</p></caption><graphic xmlns:xlink="http://www.w3.org/1999/xlink" xlink:href="ZooKeys-128-015-g008.jpg" position="float" orientation="portrait" xlink:type="simple"/></fig><fig id="F9" position="float" orientation="portrait"><label>Figures 66–79.</label><caption><p>Humeral region of elytra of <italic><tp:taxon-name>Chlaenius (Lithochlaenius)</tp:taxon-name></italic> spp<bold>66</bold> <italic><tp:taxon-name>Chlaenius chuanqianensis</tp:taxon-name></italic> sp. n., holotype<bold>67</bold> <italic><tp:taxon-name>Chlaenius linwensini</tp:taxon-name></italic> sp. n., holotype<bold>68</bold> <italic><tp:taxon-name>Chlaenius propeagilis</tp:taxon-name></italic> sp. n., holotype<bold>69</bold> <italic><tp:taxon-name>Chlaenius agilis</tp:taxon-name></italic> Chaudoir, holotype<bold>70</bold> <italic><tp:taxon-name>Chlaenius formosensis</tp:taxon-name></italic> Lorenz, CCCC<bold>71</bold> <italic><tp:taxon-name>Chlaenius leishanensis</tp:taxon-name></italic> Kirschenhofer, IZCAS<bold>72</bold> <italic><tp:taxon-name>Chlaenius noguchii</tp:taxon-name></italic> Bates, IZCAS<bold>73</bold> <italic><tp:taxon-name>Chlaenius  wrasei</tp:taxon-name></italic> Kirschenhofer, IZCAS<bold>74</bold> <italic><tp:taxon-name>Chlaenius agiloides</tp:taxon-name></italic> Jedlička, IZCAS<bold>75</bold> <italic><tp:taxon-name>Chlaenius rambouseki</tp:taxon-name></italic> Lutshnik from Ussuri region, ZCAS<bold>76</bold> <italic><tp:taxon-name>Chlaenius anchomenoides</tp:taxon-name></italic> Bates, paratype<bold>77</bold> <italic><tp:taxon-name>Chlaenius nuristanus</tp:taxon-name></italic> Jedlička, paratype<bold>78</bold> <italic><tp:taxon-name>Chlaenius nuristanus</tp:taxon-name></italic> Jedlička, paratype<bold>79</bold> <italic><tp:taxon-name>Chlaenius rambouseki</tp:taxon-name></italic>Lutshnik from Taiwan, CCCC. Scale line = 1.0 mm.</p></caption><graphic xmlns:xlink="http://www.w3.org/1999/xlink" xlink:href="ZooKeys-128-015-g009.jpg" position="float" orientation="portrait" xlink:type="simple"/></fig><fig id="F10" position="float" orientation="portrait"><label>Figures 80–93.</label><caption><p>Elytral intervals of <italic><tp:taxon-name>Chlaenius (Lithochlaenius)</tp:taxon-name></italic> spp. <bold>80</bold> <italic><tp:taxon-name>Chlaenius chuanqianensis</tp:taxon-name></italic> sp. n., holotype<bold>81</bold> <italic><tp:taxon-name>Chlaenius linwensini</tp:taxon-name></italic> sp. n., holotype<bold>82</bold> <italic><tp:taxon-name>Chlaenius propeagilis</tp:taxon-name></italic> sp. n., holotype<bold>83</bold> <italic><tp:taxon-name>Chlaenius agilis</tp:taxon-name></italic> Chaudoir, holotype<bold>84</bold> <italic><tp:taxon-name>Chlaenius formosensis</tp:taxon-name></italic> Lorenz, CCCC<bold>85</bold> <italic><tp:taxon-name>Chlaenius leishanensis</tp:taxon-name></italic>, IZCAS<bold>86</bold> <italic><tp:taxon-name>Chlaenius noguchii</tp:taxon-name></italic> Bates, IZCAS<bold>87</bold> <italic><tp:taxon-name>Chlaenius wrasei</tp:taxon-name></italic> Kirschenhofer, IZCAS<bold>88</bold> <italic><tp:taxon-name>Chlaenius agiloides</tp:taxon-name></italic> Jedlička, IZCAS<bold>89</bold> <italic><tp:taxon-name>Chlaenius rambouseki</tp:taxon-name></italic> Lutshnik from Ussuri region, IZCAS<bold>90</bold> <italic><tp:taxon-name>Chlaenius anchomenoides</tp:taxon-name></italic> Bates, paratype<bold>91</bold> <italic><tp:taxon-name>Chlaenius nuristanus</tp:taxon-name></italic>Jedlička, paratype<bold>92</bold> <italic><tp:taxon-name>Chlaenius nuristanus</tp:taxon-name></italic> Jedlička, paratype<bold>93</bold> <italic><tp:taxon-name>Chlaenius rambouseki</tp:taxon-name></italic> Lutshnik from Taiwan<italic>,</italic>CCCC. Scale line = 1.0 mm.</p></caption><graphic xmlns:xlink="http://www.w3.org/1999/xlink" xlink:href="ZooKeys-128-015-g010.jpg" position="float" orientation="portrait" xlink:type="simple"/></fig><fig id="F11" position="float" orientation="portrait"><label>Figures 94–116.</label><caption><p>Abdominal sternum VII (ventral aspect) of <italic><tp:taxon-name>Chlaenius (Lithochlaenius)</tp:taxon-name></italic> species<bold>94</bold> <italic><tp:taxon-name>Chlaenius chuanqianensis</tp:taxon-name></italic> sp. n., male, holotype<bold>95</bold> <italic><tp:taxon-name>Chlaenius chuanqianensis</tp:taxon-name></italic> sp. n., female, paratype<bold>96</bold> <italic><tp:taxon-name>Chlaenius linwensini</tp:taxon-name></italic> sp. n., male, holotype<bold>97</bold> <italic><tp:taxon-name>Chlaenius linwensini</tp:taxon-name></italic> sp. n., female, paratype<bold>98</bold> <italic><tp:taxon-name>Chlaenius propeagilis</tp:taxon-name></italic> sp. n., male, holotype<bold>99</bold> <italic><tp:taxon-name>Chlaenius propeagilis</tp:taxon-name></italic> sp. n., female, paratype<bold>100</bold> <italic><tp:taxon-name>Chlaenius agilis</tp:taxon-name></italic> Chaudoir, male, holotype<bold>101</bold> <italic><tp:taxon-name>Chlaenius formosensis</tp:taxon-name></italic> Lorenz, male<bold>102</bold> <italic><tp:taxon-name>Chlaenius formosensis</tp:taxon-name></italic> Lorenz, female<bold>103</bold> <italic><tp:taxon-name>Chlaenius leishanensis</tp:taxon-name></italic> Kirschenhofer, male<bold>104</bold> <italic><tp:taxon-name>Chlaenius leishanensis</tp:taxon-name></italic> Kirschenhofer, female<bold>105</bold> <italic><tp:taxon-name>Chlaenius noguchii</tp:taxon-name></italic> Bates, male<bold>106</bold> <italic><tp:taxon-name>Chlaenius noguchii</tp:taxon-name></italic> Bates, female<bold>107</bold> <italic><tp:taxon-name>Chlaenius wrasei</tp:taxon-name></italic> Kirschenhofer, male<bold>108</bold> <italic><tp:taxon-name>Chlaenius wrasei</tp:taxon-name></italic> Kirschenhofer, female<bold>109</bold> <italic><tp:taxon-name>Chlaenius agiloides</tp:taxon-name></italic> Jedlička, male<bold>110</bold> <italic><tp:taxon-name>Chlaenius agiloides</tp:taxon-name></italic> Jedlička, female<bold>111</bold> <italic><tp:taxon-name>Chlaenius rambouseki</tp:taxon-name></italic> Lutshnik, from Ussuri region, male<bold>112</bold> <italic><tp:taxon-name>Chlaenius rambouseki</tp:taxon-name></italic> Lutshnik from Ussuri region, female<bold>113</bold> <italic><tp:taxon-name>Chlaenius anchomenoides</tp:taxon-name></italic> Bates, male, paratype<bold>114</bold> <italic><tp:taxon-name>Chlaenius nuristanus</tp:taxon-name></italic> Jedlička, male, paratype<bold>115</bold> <italic><tp:taxon-name>Chlaenius nuristanus</tp:taxon-name></italic> Jedlička, female, paratype<bold>116</bold> <italic><tp:taxon-name>Chlaenius formosanus</tp:taxon-name></italic> Jedlička from Taiwan, male. Scale line = 1.0 mm.</p></caption><graphic xmlns:xlink="http://www.w3.org/1999/xlink" xlink:href="ZooKeys-128-015-g011.jpg" position="float" orientation="portrait" xlink:type="simple"/></fig><fig id="F13" position="float" orientation="portrait"><label>Figures 131–145.</label><caption><p>Aedeagi of <italic><tp:taxon-name>Chlaenius (Lithochlaenius)</tp:taxon-name></italic> species <bold>131</bold> <italic><tp:taxon-name>Chlaenius wrasei</tp:taxon-name></italic> Kirschenhofer (dorsal view) <bold>132</bold> <italic><tp:taxon-name>Chlaenius wrasei</tp:taxon-name></italic> Kirschenhofer (left lateral view)<bold>133</bold> <italic><tp:taxon-name>Chlaenius agiloides</tp:taxon-name></italic> Jedlička (dorsal view) <bold>134</bold> <italic><tp:taxon-name>Chlaenius agiloides</tp:taxon-name></italic> Jedlička, holotype (left lateral view) <bold>135</bold> <italic><tp:taxon-name>Chlaenius agiloides</tp:taxon-name></italic> Jedlička (left lateral view) <bold>136</bold> <italic><tp:taxon-name>Chlaenius rambouseki</tp:taxon-name></italic> Lutshnik from Ussuri region (dorsal view)<bold>137</bold> <italic><tp:taxon-name>Chlaenius rambouseki</tp:taxon-name></italic> Lutshnik from Ussuri region (left lateral view) <bold>138</bold> <italic><tp:taxon-name>Chlaenius anchomenoides</tp:taxon-name></italic> Bates, paratype (dorsal view)<bold> 139</bold> <italic><tp:taxon-name>Chlaenius anchomenoides</tp:taxon-name></italic> Bates, paratype (left lateral view)<bold>140</bold> <italic><tp:taxon-name>Chlaenius nuristanus</tp:taxon-name></italic> Jedlička, paratype (dorsal view, black leg) <bold>141</bold> <italic><tp:taxon-name>Chlaenius nuristanus</tp:taxon-name></italic> Jedlička, paratype (left lateral view)<bold> 142</bold> <italic><tp:taxon-name>Chlaenius nuristanus</tp:taxon-name></italic> Jedlička, paratype (dorsal view, yellow leg)<bold>143</bold> <italic><tp:taxon-name>Chlaenius nuristanus</tp:taxon-name></italic> Jedlička, paratype (left lateral view)<bold>144</bold> <italic><tp:taxon-name>Chlaenius rambouseki</tp:taxon-name></italic>Lutshnik from Taiwan (dorsal view)<bold>145</bold> <italic><tp:taxon-name>Chlaenius rambouseki</tp:taxon-name></italic>Lutshnik from Taiwan (left lateral view). Scale lines: A = 1.0 mm (<xref ref-type="fig" rid="F13">Figs 131, 133, 136, 138, 140, 142, 144</xref>); B = 0.5 mm (<xref ref-type="fig" rid="F13">Figs 132, 134, 135, 137, 139, 141, 143, 145</xref>).</p></caption><graphic xmlns:xlink="http://www.w3.org/1999/xlink" xlink:href="ZooKeys-128-015-g013.jpg" position="float" orientation="portrait" xlink:type="simple"/></fig><fig id="F14" position="float" orientation="portrait"><label>Figures 146–151.</label><caption><p>Photographs of habitats for <italic><tp:taxon-name>Chlaenius (Lithochlaenius)</tp:taxon-name></italic> spp. <bold>146</bold> <italic><tp:taxon-name>Chlaenius chuanqianensis</tp:taxon-name></italic> sp. n., Dabaitang, Xishui county, North Guizhou, China<bold>147</bold> <italic><tp:taxon-name>Chlaenius anchomenoides</tp:taxon-name></italic> Bates, Goorais valley, Pakistan (Provided by Dr. Muhammad Abbas in Pakistan Museum of Natural History)<bold>148</bold> <italic><tp:taxon-name>Chlaenius propeagilis</tp:taxon-name></italic> sp. n., Gaoligongshan, Yunnan, China<bold>149</bold> <italic><tp:taxon-name>Chlaenius leishanensis</tp:taxon-name></italic> Kirschenhofer,Xiaodanjiang, Leigongshan, Leishan county, Southeast Guizhou, China<bold>150</bold><italic><tp:taxon-name>Chlaenius chuanqianensis</tp:taxon-name></italic> sp. n. and <italic><tp:taxon-name>Chlaenius agiloides</tp:taxon-name></italic> Jedlička, Jinshajiang, Sichuan<bold>151</bold> <italic><tp:taxon-name>Chlaenius rambouseki</tp:taxon-name></italic> Lutshnik, Ussri river, Heilongjiang, China.</p></caption><graphic xmlns:xlink="http://www.w3.org/1999/xlink" xlink:href="ZooKeys-128-015-g014.jpg" position="float" orientation="portrait" xlink:type="simple"/></fig><fig id="F15" position="float" orientation="portrait"><label>Figures 152–157.</label><caption><p>Photographs of habitats for <italic><tp:taxon-name>Chlaenius (Lithochlaenius)</tp:taxon-name></italic> spp. <bold>152</bold> <italic><tp:taxon-name>Chlaenius rambouseki</tp:taxon-name></italic> Lutshnik, Baisha county, Hainan Island, China<bold>153</bold> <italic><tp:taxon-name>Chlaenius rambouseki</tp:taxon-name></italic> Lutshnik, Yuanbaoshan, Guangxi, China<bold>154</bold> <italic><tp:taxon-name>Chlaenius rambouseki</tp:taxon-name></italic> Lutshnik adult walking on concrete wharf of Ussri river at night<bold>155</bold> <italic><tp:taxon-name>Chlaenius agiloides</tp:taxon-name></italic> Jedlička adults mating at night<bold>156</bold> Assorted molluscs, show one food of <italic><tp:taxon-name>Chlaenius rambouseki</tp:taxon-name></italic> Lutshnik from Hainan Island<bold>157</bold> Adults of <italic><tp:taxon-name>Chlaenius agiloides</tp:taxon-name></italic> Jedlička preying on dragonfly nymph at night.</p></caption><graphic xmlns:xlink="http://www.w3.org/1999/xlink" xlink:href="ZooKeys-128-015-g015.jpg" position="float" orientation="portrait" xlink:type="simple"/></fig><fig id="F16" position="float" orientation="portrait"><label>Figure 158.</label><caption><p>Map showing the known geographical distributions of <italic><tp:taxon-name>Chlaenius (Lithochlaenius)</tp:taxon-name></italic>spp.</p></caption><graphic xmlns:xlink="http://www.w3.org/1999/xlink" xlink:href="ZooKeys-128-015-g016.jpg" position="float" orientation="portrait" xlink:type="simple"/></fig></tp:treatment-sec></tp:taxon-treatment>
