# Supplementary material for: A key to species of subgenus Lithochlaenius (Coleoptera, Carabidae, Chlaeniini, Chlaenius), with descriptions of three new species
Source: Zookeys. 2011 Sep 9;(128):15–52. doi: 10.3897/zookeys.128.1804 (PMC3175138; doi:10.3897/zookeys.128.1804)
Supplement: XML Treatment for Chlaenius (Lithochlaenius) rambouseki [file zookeys.128.1804-treatment11.xml]

<!DOCTYPE tp:taxon-treatment
  PUBLIC "-//TaxonX//DTD Taxonomic Treatment Publishing DTD v0 20100105//EN" "tax-treatment-NSO.dtd">
<tp:taxon-treatment xmlns:tp="http://www.plazi.org/taxpub"><tp:treatment-meta><mixed-citation publication-type="journal"><person-group><name><surname>Valim</surname><given-names>Ye</given-names></name><name><surname>Kavanaugh</surname><given-names>David H.</given-names></name><name><surname>Shi</surname><given-names>Hongliang</given-names></name><name><surname>Liang</surname><given-names>Hongbin</given-names></name></person-group><article-title>A key to species of subgenus <italic>Lithochlaenius</italic> (Coleoptera, Carabidae, Chlaeniini, <italic>Chlaenius</italic>), with descriptions of three new species</article-title><source>Zookeys</source><day>9</day><month>9</month><year>2011</year><volume>2011</volume><issue>128</issue><fpage>15</fpage><lpage>52</lpage><pub-id pub-id-type="doi">10.3897/zookeys.128.1804</pub-id></mixed-citation></tp:treatment-meta><tp:nomenclature><tp:taxon-name>
                        <tp:taxon-name-part taxon-name-part-type="genus">Chlaenius</tp:taxon-name-part>
                        <tp:taxon-name-part taxon-name-part-type="subgenus"> (Lithochlaenius) </tp:taxon-name-part>
                        <tp:taxon-name-part taxon-name-part-type="species">rambouseki</tp:taxon-name-part>
                    <object-id xmlns:xlink="http://www.w3.org/1999/xlink" xlink:type="simple">http://species-id.net/wiki/Chlaenius_(Lithochlaenius)_rambouseki</object-id>
                    </tp:taxon-name><tp:taxon-authority>Lutshnik</tp:taxon-authority><xref ref-type="fig" rid="F1">Figs 1–13</xref><xref ref-type="fig" rid="F5">34–35</xref><xref ref-type="fig" rid="F6">43–45</xref><xref ref-type="fig" rid="F7">51</xref><xref ref-type="fig" rid="F8">61, 65</xref><xref ref-type="fig" rid="F9">75, 79</xref><xref ref-type="fig" rid="F10">89, 93</xref><xref ref-type="fig" rid="F11">111–112, 116</xref><xref ref-type="fig" rid="F13">136–137</xref><xref ref-type="fig" rid="F14">144–145, 151</xref><xref ref-type="fig" rid="F15">152–154, 156</xref><xref ref-type="fig" rid="F16">158</xref><tp:nomenclature-citation-list><tp:nomenclature-citation><tp:taxon-name>Chlaenius rambouseki</tp:taxon-name><comment> Lutshnik, 1933:172; Kirschenhofer, 2005:491</comment></tp:nomenclature-citation><tp:nomenclature-citation><tp:taxon-name>Chlaenius formosanus</tp:taxon-name><comment> Jedlička, 1935:5. <bold>New synonymy</bold>; Kirschenhofer, 1997:116; Kirschenhofer, 2005:490</comment></tp:nomenclature-citation></tp:nomenclature-citation-list></tp:nomenclature><tp:treatment-sec sec-type="Specimens examined"><title>Specimens examined.</title><p> Total 66 specimens. <bold>China:</bold> 4 males and 5 females (IZCAS), "Heilongjiang, Hulin, Bank of Ussri River, 45.976578˚N, 133.669942˚E”/ "55m, 2009.5.20–24, night, Liu Ye collector”; 3 males and 8 females (OMNH), "Manchuria Fengtian (=Liaoning, Shenyang), 1942.V”/ "N. Tosawa collection, June 1978”; 1 female (HBUM), "Shaanxi, Langao County, Minzhu, 2003.7.4, Yuan Caixia and Liu <!--PageBreak-->Yushuang collectors”; 1 male (HBUM), "Henan, Songxian, Baiyunshan, 2008.7.14–17, Ren Guodong and Wu Qiqi collectors”; 1 female (IZCAS), "Fujian, Jiangyang, Huangkeng, Guilin, 270–340m”/ "1960.4.8, Ma Chenlin collector”; 1 male (CCCC), "China, Taiwan Prov., Hsinchu, Wufong, 1996.08.03, Chen C.C. coll.”; "1 male and 1 female (CCCC), "Taiwan Prov., Hsinchu, Wufong, 1998.4.11”; 3 males and 1 female (CCCC), "China, Taiwan Prov., Pingtung, Yitun, 2009.4.23”; 1 males and 1 female, "China, Taiwan, Pingtung, Yitun, 2008.6.29”, Chen C.C.”; 1 male (CCCC), "Taiwan, Pingtung, Manchou Harbor, 2008.10.30”; 1 female (CCCC), „China, Taiwan Prov., Yilan, 2007.6.10, Chen C.C.”; 1 male (CCCC), "China, Taiwan Privin., Chen C.C. collector”; 1 male (IZCAS), "Jiangxi, Liantang, light trap, 1956.8.8”; 1 male and 1 female (IZCAS), "Jiangxi, Liantang, 1956.6.10”; 1 male (IZCAS), "Jiangxi, Dayu, Lannijing, 550m, 1985.8.22, Liao Subai collector”; 1 male (IZCAS), "Jiangxi, Shangrao, 1980.8.7”; 1 male (IZCAS), "Hunan, Chansha, Yuelushan, 1955.7.15, Wang Linyao collector”; 2 males and 1 female (IZCAS), "Guangxi, Rongshui County, Yuanbaoshan, Tiantou village, 2009.10.26, Liu Ye and Shi Hongliang collectors”; 1 female (IZCAS), "Guangxi, Nanning, 1987.10.30, Zhou Zhihong collector”; 2 females (IZCAS), "Guangxi, Longsheng, Sanmen, 1983.4.8”; 1 male (HBUM), "Guangxi, Tian-e County, 2002.9.14–19, Bai Ming collector” 1 female (IZCAS), "Chongqing, Beibei, 1940.8.10”; 1 female (IZCAS), "China, Guizhou, Xishui County, Dabaitang, 600m”/ "2000.9.28, Liang H.B”; 1 male (HBUM), "Guizhou, Daozhen, Xiannvdong, Yang Xiujuan and Hua Huiran collectors”; 1 female (IZCAS), "Yunnan, Kunming, 1980.5”; 3 males and 3 females (IZCAS), "China, Hainan Prov., Baisha, Nankai, 19.08001˚N, 109.41058˚E”/ "259m, 2008.11.20 N, Shi H.L. collector”; 1 male and 4 females (IZCAS), "China, Hainan Prov., Baisha, Nankai River, bank, 19.08040˚N, 109.41267˚E”/ "255m, 2009.11.20 N, Liang Hongbin collector”. <bold>Russia:</bold>1 male and 1 female (ZRAS)<bold>,</bold>"Ussuri River, S of Bikin, Zvenjevaja [in Russian], 1982.7.28, Kabakov leg.”/ "<italic><tp:taxon-name>Chlaenius rambouseki</tp:taxon-name></italic> Lutshn. det. B. Kataev 2005”.<bold>North Korea:</bold>1 male and 1 female (IZCAS), Mt. Maedok Ridge, alt. 1538m Punso, Ryanggang province, North Korea”/ "NL40˚100, EL128˚20, 2007.7.1–20”.</p></tp:treatment-sec><tp:treatment-sec sec-type="Diagnosis"><title>Diagnosis.</title><p>Antennomere 1 elongate-ovoid (<xref ref-type="fig" rid="F8">Figs 61, 65</xref>); antennomeres 1–3 more yellow; all intervals pubescent (<xref ref-type="fig" rid="F10">Figs 89, 93</xref>); apical lamella of aedeagus moderately rounded (<xref ref-type="fig" rid="F13">Figs 136, 144</xref>), thin in lateral view (<xref ref-type="fig" rid="F13">Figs 137, 145</xref>).</p></tp:treatment-sec><tp:treatment-sec sec-type="Description"><title>Description.</title><p>Total length = 14.00–17.50 mm (mean = 15.60), width = 4.80–6.00 mm (mean = 5.60); HW = 2.40–2.95 mm (mean = 2.63), EYL = 0.95–1.00 mm (mean = 0.96), ratio Ant3/Ant1 = 1.96–2.10 (mean = 2.04), PL/PW = 0.86–0.90 (mean =0.87), EL/EW = 1.65–1.73 (mean = 1.68), EYL/ PL = 1.29–1.40 (mean = 1.35).</p><p>Head and pronotum black, with green or coppery metallic luster; elytra black in general, but with slight coppery luster in a few specimens; ventral surface black; antennomeres 4–11, mandibles, palpomeres, trochanters, and tarsomeres brown; antennomeres 1–3, femora and tibiae yellow.</p><p>Head convex, vertex punctate and pubescent behind eyes; antennomere 1 elongate–ovoid (<xref ref-type="fig" rid="F8">Figs 61, 65</xref>); labrum slightly emarginate at apex; mentum with tooth emarginate apically. Pronotum with disk convex, sparsely punctate and pubescent<!--PageBreak--> along midline; basal foveae deep, coarsely punctate, pubescent. Elytra with intervals slightly convex, regularly punctate and pubescent (<xref ref-type="fig" rid="F10">Figs 89, 93</xref>); striae shallow, punctate; humeral angle obtusely angulate (<xref ref-type="fig" rid="F9">Figs 75, 79</xref>). Abdominal sterna densely pubescent; apex of sternum VII broadly rounded in both sexes (<xref ref-type="fig" rid="F11">Figs 111–112, 116</xref>). Apical lamella of aedeagus rounded (<xref ref-type="fig" rid="F13">Figs 136, 144</xref>), thickened in lateral view (<xref ref-type="fig" rid="F15">Figs 154</xref>, <xref ref-type="fig" rid="F13">137, 145</xref>).</p></tp:treatment-sec><tp:treatment-sec sec-type="Distribution"><title>Geographical distribution.</title><p><xref ref-type="fig" rid="F16">Fig. 158</xref>. Broadly distributed across southern and central China, from Yunnan in the west to Hainan Island and Taiwan in the south, and northwest to North Korea and Primorski Krai in the Russian Far East.</p><fig id="F16" position="float" orientation="portrait"><label>Figure 158.</label><caption><p>Map showing the known geographical distributions of <italic><tp:taxon-name>Chlaenius (Lithochlaenius)</tp:taxon-name></italic>spp.</p></caption><graphic xmlns:xlink="http://www.w3.org/1999/xlink" xlink:href="ZooKeys-128-015-g016.jpg" position="float" orientation="portrait" xlink:type="simple"/></fig></tp:treatment-sec><tp:treatment-sec sec-type="Remarks"><title>Remarks.</title><p> Mensural data cited in the description were based on measurements obtained from 5 males and 5 females selected for maximum variation.</p><p>We compared a photograph of the holotype (type lost according <xref ref-type="bibr" rid="B16">Kryzhanovskij 1976</xref>) and specimens of <italic><tp:taxon-name>Chlaenius formosanus</tp:taxon-name></italic> from Taiwan with identified specimens of <italic><tp:taxon-name>Chlaenius rambouseki</tp:taxon-name></italic> Lutshnik from Ussuri River, and no significant difference was found between them.</p></tp:treatment-sec><tp:treatment-sec><!--Section generated to contain objects referenced in tp:taxon-treatment.--><fig id="F1" position="float" orientation="portrait"><label>Figures 1–15.</label><caption><p>Character states of <italic><tp:taxon-name>Chlaenius (Lithochlaenius)</tp:taxon-name></italic> spp. <bold>Figs 1–13</bold> <italic><tp:taxon-name>Chlaenius rambouseki</tp:taxon-name></italic> Lutshnik<bold>1</bold> pronotum<bold>2</bold> site of hind angle seta<bold>3</bold> elytral base showing the site of basal pore<bold>4</bold> abdominal sterna showing the pubescence<bold>5</bold> male anterior tarsomere 4 in dorsal view<bold>6</bold> male anterior tarsomere 4 in ventral view<bold>7</bold> female anterior tarsomere 4 in dorsal view<bold>8</bold> female anterior tarsomere 4 in ventral view<bold>9</bold> antennomeres 1–5 showing antennomere 3 distinctly longer than 1 and 2 ones combined<bold>10</bold> metepisternum<bold>11</bold> aedeagus, showing the basic structure of the aedeagus in <italic><tp:taxon-name>Lithochlaenius</tp:taxon-name></italic> species<bold>12</bold> female gonostylus in ventral view<bold>13</bold> female gonostylus in lateral view<bold>14</bold> female gonostylus of <italic><tp:taxon-name>Chlaenius propeagilis</tp:taxon-name></italic> sp. n. in ventral view<bold>15</bold> female gonostylus of <italic><tp:taxon-name>Chlaenius propeagilis</tp:taxon-name></italic> sp. n. in lateral view.</p></caption><graphic xmlns:xlink="http://www.w3.org/1999/xlink" xlink:href="ZooKeys-128-015-g001.jpg" position="float" orientation="portrait" xlink:type="simple"/></fig><fig id="F5" position="float" orientation="portrait"><label>Figures 34–39.</label><caption><p><italic><tp:taxon-name>Chlaenius (Lithochlaenius)</tp:taxon-name></italic> spp<bold>34</bold> <italic><tp:taxon-name>Chlaenius rambouseki</tp:taxon-name></italic> Lutshnik, male, collected from Ussuri region, in IZCAS, dorsal view<bold>35</bold> <italic><tp:taxon-name>Chlaenius rambouseki</tp:taxon-name></italic> Lutshnik, male, collected from Ussuri region, in IZCAS, ventral view<bold>36</bold> <italic><tp:taxon-name>Chlaenius anchomenoides</tp:taxon-name></italic> Bates, cotype, male, in BMNH, dorsal view<bold>37</bold> <italic><tp:taxon-name>Chlaenius anchomenoides</tp:taxon-name></italic> Bates, cotype, male, in BMNH, ventral view<bold>38</bold> <italic><tp:taxon-name>Chlaenius nuristanus</tp:taxon-name></italic> Jedlička, paratype, male, in MNHN, dorsal view<bold>39</bold> <italic><tp:taxon-name>Chlaenius nuristanus</tp:taxon-name></italic> Jedlička, paratype, male, in MNHN, ventral view. Scale line = 5.0 mm.</p></caption><graphic xmlns:xlink="http://www.w3.org/1999/xlink" xlink:href="ZooKeys-128-015-g005.jpg" position="float" orientation="portrait" xlink:type="simple"/></fig><fig id="F6" position="float" orientation="portrait"><label>Figures 40–45.</label><caption><p><italic><tp:taxon-name>Chlaenius (Lithochlaenius)</tp:taxon-name></italic> spp<bold>40</bold> <italic><tp:taxon-name>Chlaenius nuristanus</tp:taxon-name></italic> a. <italic>rubridipes</italic> Jedlička, paratype, male, in MNHN, dorsal view<bold>41</bold> <italic><tp:taxon-name>Chlaenius nuristanus</tp:taxon-name></italic> a. <italic>rubridipes</italic> Jedlička, paratype, male, in MNHN, ventral view<bold>42</bold> <italic><tp:taxon-name>Chlaenius agiloides</tp:taxon-name></italic> Jedlička, holotype, male, in NMPC, dorsal view<bold>43</bold><italic><tp:taxon-name>Chlaenius formosanus</tp:taxon-name></italic> Jedlička, holotype, male, in NMPC, dorsal view<bold>44</bold> <italic><tp:taxon-name>Chlaenius rambouseki</tp:taxon-name></italic> Lutshnik, from Taiwan, male, in IZCAS, dorsal view<bold>45</bold> <italic><tp:taxon-name>Chlaenius rambouseki</tp:taxon-name></italic> Lutshnik, from Taiwan, male, in IZCAS, ventral view. Scale line = 5.0 mm.</p></caption><graphic xmlns:xlink="http://www.w3.org/1999/xlink" xlink:href="ZooKeys-128-015-g006.jpg" position="float" orientation="portrait" xlink:type="simple"/></fig><fig id="F7" position="float" orientation="portrait"><label>Figures 46–51.</label><caption><p>Labels of <italic><tp:taxon-name>Chlaenius (Lithochlaenius)</tp:taxon-name></italic> spp<bold>46</bold> holotype, <italic><tp:taxon-name>Chlaenius agilis</tp:taxon-name></italic> Chaudoir (see Figs 22–23)<bold>47</bold> Cotype, <italic><tp:taxon-name>Chlaenius anchomenoides</tp:taxon-name></italic> Bates (see <xref ref-type="fig" rid="F6">Figs 40–41</xref>)<bold>48</bold> Paratype, <italic><tp:taxon-name>Chlaenius nuristanus</tp:taxon-name></italic> Jedlička (see <xref ref-type="fig" rid="F6">Figs 42–43</xref>)<bold>49</bold> Cotype, <italic><tp:taxon-name>Chlaenius nuristanus</tp:taxon-name></italic> Jedlička (see Figs 44–45)<bold>50</bold> Holotype, <italic><tp:taxon-name>Chlaenius agiloides</tp:taxon-name></italic> Jedlička (see <xref ref-type="fig" rid="F7">Fig. 48</xref>) <bold>51</bold> Holotype, <italic><tp:taxon-name>Chlaenius formosanus</tp:taxon-name></italic> Jedlička (see <xref ref-type="fig" rid="F7">Fig 49</xref>).</p></caption><graphic xmlns:xlink="http://www.w3.org/1999/xlink" xlink:href="ZooKeys-128-015-g007.jpg" position="float" orientation="portrait" xlink:type="simple"/></fig><fig id="F8" position="float" orientation="portrait"><label>Figures 52–65.</label><caption><p>Antennomere 1 of <italic><tp:taxon-name>Chlaenius (Lithochlaenius)</tp:taxon-name></italic> species<bold>52</bold> <italic><tp:taxon-name>Chlaenius chuanqianensis</tp:taxon-name></italic> sp. n., holotype<bold>53</bold> <italic><tp:taxon-name>Chlaenius linwensini</tp:taxon-name></italic> sp. n., holotype<bold>54</bold> <italic><tp:taxon-name>Chlaenius propeagilis</tp:taxon-name></italic> sp. n., holotype<bold>55</bold> <italic><tp:taxon-name>Chlaenius agilis</tp:taxon-name></italic> Chaudoir, holotype<bold>56</bold> <italic><tp:taxon-name>Chlaenius formosensis</tp:taxon-name></italic> Lorenz, CCCC<bold>57</bold> <italic><tp:taxon-name>Chlaenius leishanensis</tp:taxon-name></italic> Kirschenhofer, IZCAS<bold>58</bold> <italic><tp:taxon-name>Chlaenius noguchii</tp:taxon-name></italic> Bates, IZCAS<bold>59</bold> <italic><tp:taxon-name>Chlaenius wrasei</tp:taxon-name></italic> Kirschenhofer, IZCAS<bold>60</bold> <italic><tp:taxon-name>Chlaenius agiloides</tp:taxon-name></italic> Jedlička, IZCAS<bold>61</bold> <italic><tp:taxon-name>Chlaenius rambouseki</tp:taxon-name></italic> Lutshnik from Ussuri region, IZCAS<bold>62</bold> <italic><tp:taxon-name>Chlaenius anchomenoides</tp:taxon-name></italic> Bates, paratype<bold>63</bold> <italic><tp:taxon-name>Chlaenius nuristanus</tp:taxon-name></italic> Jedlička, paratype<bold>64</bold> <italic><tp:taxon-name>Chlaenius nuristanus</tp:taxon-name></italic> a. <italic>rubridipes</italic> Jedlička, paratype<bold>65</bold> <italic><tp:taxon-name>Chlaenius rambouseki</tp:taxon-name></italic> Lutshnik from Taiwan,CCCC. Scale line = 1.0 mm.</p></caption><graphic xmlns:xlink="http://www.w3.org/1999/xlink" xlink:href="ZooKeys-128-015-g008.jpg" position="float" orientation="portrait" xlink:type="simple"/></fig><fig id="F9" position="float" orientation="portrait"><label>Figures 66–79.</label><caption><p>Humeral region of elytra of <italic><tp:taxon-name>Chlaenius (Lithochlaenius)</tp:taxon-name></italic> spp<bold>66</bold> <italic><tp:taxon-name>Chlaenius chuanqianensis</tp:taxon-name></italic> sp. n., holotype<bold>67</bold> <italic><tp:taxon-name>Chlaenius linwensini</tp:taxon-name></italic> sp. n., holotype<bold>68</bold> <italic><tp:taxon-name>Chlaenius propeagilis</tp:taxon-name></italic> sp. n., holotype<bold>69</bold> <italic><tp:taxon-name>Chlaenius agilis</tp:taxon-name></italic> Chaudoir, holotype<bold>70</bold> <italic><tp:taxon-name>Chlaenius formosensis</tp:taxon-name></italic> Lorenz, CCCC<bold>71</bold> <italic><tp:taxon-name>Chlaenius leishanensis</tp:taxon-name></italic> Kirschenhofer, IZCAS<bold>72</bold> <italic><tp:taxon-name>Chlaenius noguchii</tp:taxon-name></italic> Bates, IZCAS<bold>73</bold> <italic><tp:taxon-name>Chlaenius  wrasei</tp:taxon-name></italic> Kirschenhofer, IZCAS<bold>74</bold> <italic><tp:taxon-name>Chlaenius agiloides</tp:taxon-name></italic> Jedlička, IZCAS<bold>75</bold> <italic><tp:taxon-name>Chlaenius rambouseki</tp:taxon-name></italic> Lutshnik from Ussuri region, ZCAS<bold>76</bold> <italic><tp:taxon-name>Chlaenius anchomenoides</tp:taxon-name></italic> Bates, paratype<bold>77</bold> <italic><tp:taxon-name>Chlaenius nuristanus</tp:taxon-name></italic> Jedlička, paratype<bold>78</bold> <italic><tp:taxon-name>Chlaenius nuristanus</tp:taxon-name></italic> Jedlička, paratype<bold>79</bold> <italic><tp:taxon-name>Chlaenius rambouseki</tp:taxon-name></italic>Lutshnik from Taiwan, CCCC. Scale line = 1.0 mm.</p></caption><graphic xmlns:xlink="http://www.w3.org/1999/xlink" xlink:href="ZooKeys-128-015-g009.jpg" position="float" orientation="portrait" xlink:type="simple"/></fig><fig id="F10" position="float" orientation="portrait"><label>Figures 80–93.</label><caption><p>Elytral intervals of <italic><tp:taxon-name>Chlaenius (Lithochlaenius)</tp:taxon-name></italic> spp. <bold>80</bold> <italic><tp:taxon-name>Chlaenius chuanqianensis</tp:taxon-name></italic> sp. n., holotype<bold>81</bold> <italic><tp:taxon-name>Chlaenius linwensini</tp:taxon-name></italic> sp. n., holotype<bold>82</bold> <italic><tp:taxon-name>Chlaenius propeagilis</tp:taxon-name></italic> sp. n., holotype<bold>83</bold> <italic><tp:taxon-name>Chlaenius agilis</tp:taxon-name></italic> Chaudoir, holotype<bold>84</bold> <italic><tp:taxon-name>Chlaenius formosensis</tp:taxon-name></italic> Lorenz, CCCC<bold>85</bold> <italic><tp:taxon-name>Chlaenius leishanensis</tp:taxon-name></italic>, IZCAS<bold>86</bold> <italic><tp:taxon-name>Chlaenius noguchii</tp:taxon-name></italic> Bates, IZCAS<bold>87</bold> <italic><tp:taxon-name>Chlaenius wrasei</tp:taxon-name></italic> Kirschenhofer, IZCAS<bold>88</bold> <italic><tp:taxon-name>Chlaenius agiloides</tp:taxon-name></italic> Jedlička, IZCAS<bold>89</bold> <italic><tp:taxon-name>Chlaenius rambouseki</tp:taxon-name></italic> Lutshnik from Ussuri region, IZCAS<bold>90</bold> <italic><tp:taxon-name>Chlaenius anchomenoides</tp:taxon-name></italic> Bates, paratype<bold>91</bold> <italic><tp:taxon-name>Chlaenius nuristanus</tp:taxon-name></italic>Jedlička, paratype<bold>92</bold> <italic><tp:taxon-name>Chlaenius nuristanus</tp:taxon-name></italic> Jedlička, paratype<bold>93</bold> <italic><tp:taxon-name>Chlaenius rambouseki</tp:taxon-name></italic> Lutshnik from Taiwan<italic>,</italic>CCCC. Scale line = 1.0 mm.</p></caption><graphic xmlns:xlink="http://www.w3.org/1999/xlink" xlink:href="ZooKeys-128-015-g010.jpg" position="float" orientation="portrait" xlink:type="simple"/></fig><fig id="F11" position="float" orientation="portrait"><label>Figures 94–116.</label><caption><p>Abdominal sternum VII (ventral aspect) of <italic><tp:taxon-name>Chlaenius (Lithochlaenius)</tp:taxon-name></italic> species<bold>94</bold> <italic><tp:taxon-name>Chlaenius chuanqianensis</tp:taxon-name></italic> sp. n., male, holotype<bold>95</bold> <italic><tp:taxon-name>Chlaenius chuanqianensis</tp:taxon-name></italic> sp. n., female, paratype<bold>96</bold> <italic><tp:taxon-name>Chlaenius linwensini</tp:taxon-name></italic> sp. n., male, holotype<bold>97</bold> <italic><tp:taxon-name>Chlaenius linwensini</tp:taxon-name></italic> sp. n., female, paratype<bold>98</bold> <italic><tp:taxon-name>Chlaenius propeagilis</tp:taxon-name></italic> sp. n., male, holotype<bold>99</bold> <italic><tp:taxon-name>Chlaenius propeagilis</tp:taxon-name></italic> sp. n., female, paratype<bold>100</bold> <italic><tp:taxon-name>Chlaenius agilis</tp:taxon-name></italic> Chaudoir, male, holotype<bold>101</bold> <italic><tp:taxon-name>Chlaenius formosensis</tp:taxon-name></italic> Lorenz, male<bold>102</bold> <italic><tp:taxon-name>Chlaenius formosensis</tp:taxon-name></italic> Lorenz, female<bold>103</bold> <italic><tp:taxon-name>Chlaenius leishanensis</tp:taxon-name></italic> Kirschenhofer, male<bold>104</bold> <italic><tp:taxon-name>Chlaenius leishanensis</tp:taxon-name></italic> Kirschenhofer, female<bold>105</bold> <italic><tp:taxon-name>Chlaenius noguchii</tp:taxon-name></italic> Bates, male<bold>106</bold> <italic><tp:taxon-name>Chlaenius noguchii</tp:taxon-name></italic> Bates, female<bold>107</bold> <italic><tp:taxon-name>Chlaenius wrasei</tp:taxon-name></italic> Kirschenhofer, male<bold>108</bold> <italic><tp:taxon-name>Chlaenius wrasei</tp:taxon-name></italic> Kirschenhofer, female<bold>109</bold> <italic><tp:taxon-name>Chlaenius agiloides</tp:taxon-name></italic> Jedlička, male<bold>110</bold> <italic><tp:taxon-name>Chlaenius agiloides</tp:taxon-name></italic> Jedlička, female<bold>111</bold> <italic><tp:taxon-name>Chlaenius rambouseki</tp:taxon-name></italic> Lutshnik, from Ussuri region, male<bold>112</bold> <italic><tp:taxon-name>Chlaenius rambouseki</tp:taxon-name></italic> Lutshnik from Ussuri region, female<bold>113</bold> <italic><tp:taxon-name>Chlaenius anchomenoides</tp:taxon-name></italic> Bates, male, paratype<bold>114</bold> <italic><tp:taxon-name>Chlaenius nuristanus</tp:taxon-name></italic> Jedlička, male, paratype<bold>115</bold> <italic><tp:taxon-name>Chlaenius nuristanus</tp:taxon-name></italic> Jedlička, female, paratype<bold>116</bold> <italic><tp:taxon-name>Chlaenius formosanus</tp:taxon-name></italic> Jedlička from Taiwan, male. Scale line = 1.0 mm.</p></caption><graphic xmlns:xlink="http://www.w3.org/1999/xlink" xlink:href="ZooKeys-128-015-g011.jpg" position="float" orientation="portrait" xlink:type="simple"/></fig><fig id="F13" position="float" orientation="portrait"><label>Figures 131–145.</label><caption><p>Aedeagi of <italic><tp:taxon-name>Chlaenius (Lithochlaenius)</tp:taxon-name></italic> species <bold>131</bold> <italic><tp:taxon-name>Chlaenius wrasei</tp:taxon-name></italic> Kirschenhofer (dorsal view) <bold>132</bold> <italic><tp:taxon-name>Chlaenius wrasei</tp:taxon-name></italic> Kirschenhofer (left lateral view)<bold>133</bold> <italic><tp:taxon-name>Chlaenius agiloides</tp:taxon-name></italic> Jedlička (dorsal view) <bold>134</bold> <italic><tp:taxon-name>Chlaenius agiloides</tp:taxon-name></italic> Jedlička, holotype (left lateral view) <bold>135</bold> <italic><tp:taxon-name>Chlaenius agiloides</tp:taxon-name></italic> Jedlička (left lateral view) <bold>136</bold> <italic><tp:taxon-name>Chlaenius rambouseki</tp:taxon-name></italic> Lutshnik from Ussuri region (dorsal view)<bold>137</bold> <italic><tp:taxon-name>Chlaenius rambouseki</tp:taxon-name></italic> Lutshnik from Ussuri region (left lateral view) <bold>138</bold> <italic><tp:taxon-name>Chlaenius anchomenoides</tp:taxon-name></italic> Bates, paratype (dorsal view)<bold> 139</bold> <italic><tp:taxon-name>Chlaenius anchomenoides</tp:taxon-name></italic> Bates, paratype (left lateral view)<bold>140</bold> <italic><tp:taxon-name>Chlaenius nuristanus</tp:taxon-name></italic> Jedlička, paratype (dorsal view, black leg) <bold>141</bold> <italic><tp:taxon-name>Chlaenius nuristanus</tp:taxon-name></italic> Jedlička, paratype (left lateral view)<bold> 142</bold> <italic><tp:taxon-name>Chlaenius nuristanus</tp:taxon-name></italic> Jedlička, paratype (dorsal view, yellow leg)<bold>143</bold> <italic><tp:taxon-name>Chlaenius nuristanus</tp:taxon-name></italic> Jedlička, paratype (left lateral view)<bold>144</bold> <italic><tp:taxon-name>Chlaenius rambouseki</tp:taxon-name></italic>Lutshnik from Taiwan (dorsal view)<bold>145</bold> <italic><tp:taxon-name>Chlaenius rambouseki</tp:taxon-name></italic>Lutshnik from Taiwan (left lateral view). Scale lines: A = 1.0 mm (<xref ref-type="fig" rid="F13">Figs 131, 133, 136, 138, 140, 142, 144</xref>); B = 0.5 mm (<xref ref-type="fig" rid="F13">Figs 132, 134, 135, 137, 139, 141, 143, 145</xref>).</p></caption><graphic xmlns:xlink="http://www.w3.org/1999/xlink" xlink:href="ZooKeys-128-015-g013.jpg" position="float" orientation="portrait" xlink:type="simple"/></fig><fig id="F14" position="float" orientation="portrait"><label>Figures 146–151.</label><caption><p>Photographs of habitats for <italic><tp:taxon-name>Chlaenius (Lithochlaenius)</tp:taxon-name></italic> spp. <bold>146</bold> <italic><tp:taxon-name>Chlaenius chuanqianensis</tp:taxon-name></italic> sp. n., Dabaitang, Xishui county, North Guizhou, China<bold>147</bold> <italic><tp:taxon-name>Chlaenius anchomenoides</tp:taxon-name></italic> Bates, Goorais valley, Pakistan (Provided by Dr. Muhammad Abbas in Pakistan Museum of Natural History)<bold>148</bold> <italic><tp:taxon-name>Chlaenius propeagilis</tp:taxon-name></italic> sp. n., Gaoligongshan, Yunnan, China<bold>149</bold> <italic><tp:taxon-name>Chlaenius leishanensis</tp:taxon-name></italic> Kirschenhofer,Xiaodanjiang, Leigongshan, Leishan county, Southeast Guizhou, China<bold>150</bold><italic><tp:taxon-name>Chlaenius chuanqianensis</tp:taxon-name></italic> sp. n. and <italic><tp:taxon-name>Chlaenius agiloides</tp:taxon-name></italic> Jedlička, Jinshajiang, Sichuan<bold>151</bold> <italic><tp:taxon-name>Chlaenius rambouseki</tp:taxon-name></italic> Lutshnik, Ussri river, Heilongjiang, China.</p></caption><graphic xmlns:xlink="http://www.w3.org/1999/xlink" xlink:href="ZooKeys-128-015-g014.jpg" position="float" orientation="portrait" xlink:type="simple"/></fig><fig id="F15" position="float" orientation="portrait"><label>Figures 152–157.</label><caption><p>Photographs of habitats for <italic><tp:taxon-name>Chlaenius (Lithochlaenius)</tp:taxon-name></italic> spp. <bold>152</bold> <italic><tp:taxon-name>Chlaenius rambouseki</tp:taxon-name></italic> Lutshnik, Baisha county, Hainan Island, China<bold>153</bold> <italic><tp:taxon-name>Chlaenius rambouseki</tp:taxon-name></italic> Lutshnik, Yuanbaoshan, Guangxi, China<bold>154</bold> <italic><tp:taxon-name>Chlaenius rambouseki</tp:taxon-name></italic> Lutshnik adult walking on concrete wharf of Ussri river at night<bold>155</bold> <italic><tp:taxon-name>Chlaenius agiloides</tp:taxon-name></italic> Jedlička adults mating at night<bold>156</bold> Assorted molluscs, show one food of <italic><tp:taxon-name>Chlaenius rambouseki</tp:taxon-name></italic> Lutshnik from Hainan Island<bold>157</bold> Adults of <italic><tp:taxon-name>Chlaenius agiloides</tp:taxon-name></italic> Jedlička preying on dragonfly nymph at night.</p></caption><graphic xmlns:xlink="http://www.w3.org/1999/xlink" xlink:href="ZooKeys-128-015-g015.jpg" position="float" orientation="portrait" xlink:type="simple"/></fig></tp:treatment-sec><ref-list><ref id="B16"><mixed-citation xmlns:xlink="http://www.w3.org/1999/xlink" xlink:type="simple"><person-group><name name-style="western"><surname>Kryzhanovskij</surname><given-names>OL</given-names></name></person-group> (<year>1976</year>)<article-title> A survey of the Callistini tribe (Coleoptera, Carabidae) in the Far East. Proceedings of the Institute of Soil Biology (N.S.</article-title><source>) </source><volume>43</volume> (<issue>146</issue>): <fpage>8</fpage>-<lpage>17</lpage>.</mixed-citation></ref></ref-list></tp:taxon-treatment>
